# Supplementary material for: Developing a novel immune infiltration-associated mitophagy prediction model for amyotrophic lateral sclerosis using bioinformatics strategies
Source: Front Immunol. 2024 Mar 27;15:1360527. doi: 10.3389/fimmu.2024.1360527 (PMC11005030; doi:10.3389/fimmu.2024.1360527)
Supplement: Supplementary file 2 [file Table_1.xlsx]

## Sheet: mitophagy genes correlate to AL
Genes
ATG12
ATG5
CDC37
CSNK2A1
CSNK2A2
CSNK2B
FUNDC1
HDAC6
HUWE1
MAP1LC3A
MAP1LC3B
MFN1
MFN2
MTERF3
OPTN
PGAM5
PINK1
PRKN
RPS27A
SQSTM1
SRC
TOMM20
TOMM22
TOMM40
TOMM5
TOMM6
TOMM7
TOMM70
UBA52
UBB
UBC
ULK1
VDAC1
VPS13C
