# Supplementary material for: Developing a novel immune infiltration-associated mitophagy prediction model for amyotrophic lateral sclerosis using bioinformatics strategies
Source: Front Immunol. 2024 Mar 27;15:1360527. doi: 10.3389/fimmu.2024.1360527 (PMC11005030; doi:10.3389/fimmu.2024.1360527)
Supplement: Supplementary file 3 [file Table_2.xlsx]

## Sheet: Sheet1
Gene
MFN2
OPTN
MAP1LC3B
ATG12
PINK1
MFN1
TOMM20
TOMM7
TOMM40
ULK1
ATG5
CDC37
CSNK2A1
UBC
VDAC1
UBA52
SQSTM1
TOMM22
CSNK2B
VPS13C
UBB
CSNK2A2
MAP1LC3A
PGAM5
SRC
