# Supplementary material for: Developing a novel immune infiltration-associated mitophagy prediction model for amyotrophic lateral sclerosis using bioinformatics strategies
Source: Front Immunol. 2024 Mar 27;15:1360527. doi: 10.3389/fimmu.2024.1360527 (PMC11005030; doi:10.3389/fimmu.2024.1360527)
Supplement: Supplementary file 4 [file Table_3.xlsx]

## Sheet: Sheet1
Gene	Type
MFN2	Mitochondrial_autophagy
OPTN	Mitochondrial_autophagy
MAP1LC3B	Mitochondrial_autophagy
ATG12	Mitochondrial_autophagy
PINK1	Mitochondrial_autophagy
MFN1	Mitochondrial_autophagy
TOMM20	Mitochondrial_autophagy
TOMM7	Mitochondrial_autophagy
TOMM40	Mitochondrial_autophagy
ULK1	Mitochondrial_autophagy
ATG5	Mitochondrial_autophagy
CDC37	Mitochondrial_autophagy
CSNK2A1	Mitochondrial_autophagy
UBC	Mitochondrial_autophagy
VDAC1	Mitochondrial_autophagy
UBA52	Mitochondrial_autophagy
SQSTM1	Mitochondrial_autophagy
TOMM22	Mitochondrial_autophagy
CSNK2B	Mitochondrial_autophagy
VPS13C	Mitochondrial_autophagy
UBB	Mitochondrial_autophagy
CSNK2A2	Mitochondrial_autophagy
