# Supplementary material for: Developing a novel immune infiltration-associated mitophagy prediction model for amyotrophic lateral sclerosis using bioinformatics strategies
Source: Front Immunol. 2024 Mar 27;15:1360527. doi: 10.3389/fimmu.2024.1360527 (PMC11005030; doi:10.3389/fimmu.2024.1360527)
Supplement: Supplementary file 5 [file Table_4.xlsx]

## Sheet: immune_checkpoint_expression
GSM	levle	HAVCR2	CD70	CD274	PDCD1LG2	PDCD1	CTLA4	CD80	CD86
GSM3076582	low	8.62404	6.93947	6.52711	6.39205	6.72333	6.65345	6.54511	6.56307
GSM3076584	high	9.35795	7.00306	6.62396	6.48969	6.62396	6.75036	6.62396	6.60517
GSM3076586	high	9.14134	7.05126	6.47287	6.50953	6.65142	6.85457	6.71531	6.6649
GSM3076595	high	9.29057	7.15058	6.6253	6.58053	6.58053	6.86423	6.6253	6.58053
GSM3076597	high	9.10359	6.8889	6.64947	6.5639	6.64947	6.7342	6.69243	6.7342
GSM3076598	high	9.0298	6.93531	6.73163	6.4152	6.86976	6.6745	6.53407	6.65512
GSM3076600	high	9.74717	6.94366	6.81635	6.49763	6.5656	6.79194	6.5656	6.5656
GSM3076602	low	8.35665	6.75943	6.49898	6.34083	6.68571	7.29446	6.50954	6.3824
GSM3076604	high	8.92446	6.72573	6.56065	6.35692	6.61453	7.15804	6.75622	6.63856
GSM3076607	high	9.2703	6.84037	6.59756	6.49999	6.66529	7.30345	6.55716	6.6572
GSM3076617	high	8.99188	7.05542	6.57764	6.42805	6.83527	7.21261	6.64194	6.57764
GSM3076619	high	8.66573	6.83856	6.74343	6.48018	6.67622	7.1825	6.63622	6.67085
GSM3076622	high	8.88968	6.92167	6.56371	6.50814	6.63449	7.19288	6.75274	6.76412
GSM3076647	high	9.11147	6.66132	6.51471	6.40415	6.75459	7.00078	6.51471	6.71733
GSM3076661	high	8.988	6.85534	6.54319	6.27319	6.47695	7.20004	6.57582	6.60761
GSM3076662	high	9.49935	6.89013	6.53178	6.54706	6.60435	7.13429	6.61845	6.75187
GSM3076669	high	8.41154	6.85528	6.5583	6.40772	6.74452	7.15466	6.6147	6.64081
GSM3076679	low	8.41318	6.80061	6.68605	6.46862	6.75254	6.89506	6.54273	6.55459
GSM3076681	low	8.60178	7.00335	6.50316	6.39102	6.58007	7.01724	6.64209	6.51461
GSM3076683	high	8.37605	6.9033	6.65147	6.37355	6.77772	6.98596	6.43938	6.53726
GSM3076693	low	8.46859	7.04874	6.69152	6.44967	6.53298	7.38875	6.56518	6.46016
GSM3076702	low	7.29121	6.53882	6.77689	6.51635	6.92687	6.58777	6.72414	6.84272
GSM3076704	high	8.164	6.86461	6.64394	6.51883	6.62411	7.12179	6.60451	6.64394
GSM3076706	high	8.50218	6.82042	6.43576	6.54648	6.68199	7.25353	6.55906	6.60663
GSM3076708	high	8.52079	7.01092	6.72336	6.23947	6.74646	7.28999	6.66781	6.62235
GSM3076718	high	8.80869	6.85732	6.71557	6.45144	6.74553	7.00359	6.66689	6.59256
GSM3076729	low	8.43292	6.73764	6.71405	6.40702	6.60045	7.37062	6.73764	6.58734
GSM3076753	low	8.79967	7.00951	6.48792	6.34313	6.46134	7.06003	6.7295	6.55472
GSM3076767	high	8.70007	6.80976	6.55531	6.44902	6.65031	6.88997	6.46314	6.50406
GSM3076768	high	8.49544	7.28734	6.54836	6.42417	6.81729	6.9348	6.62146	6.38693
GSM3076775	high	7.59852	8.24037	6.54743	6.40416	6.66019	7.94428	6.54743	8.12992
GSM3076788	high	8.68503	6.74262	6.5247	6.45717	6.65032	7.21838	6.75929	6.62993
GSM3076794	high	9.06875	6.82342	6.44681	6.48466	6.60154	7.18054	6.66427	6.44681
GSM3076796	low	9.22706	6.61124	6.45599	6.57643	6.55215	7.18428	6.69565	6.51305
GSM3076798	high	9.35795	6.71593	6.51031	6.49994	6.743	7.0732	6.6546	6.5567
GSM3076812	low	8.99789	6.91118	6.39133	6.31006	6.69241	7.67281	6.59005	6.48024
GSM3076813	high	9.17632	6.6896	6.67157	6.44491	6.58289	7.20437	6.69864	6.62515
GSM3076821	high	8.67796	6.62398	6.60877	6.65439	6.46799	6.98864	6.57815	6.50038
GSM3076823	high	9.05771	6.66062	6.36469	6.38847	6.59284	7.15989	6.4975	6.68565
GSM3076832	low	8.90042	6.82055	6.58289	6.65892	6.54319	7.02512	6.58289	6.5958
GSM3076842	low	8.27837	7.19609	6.57258	6.44101	6.61646	6.98351	6.64794	6.57258
GSM3076843	low	8.40598	6.82831	6.37164	6.44504	6.61525	7.18994	6.63276	6.42206
GSM3076845	low	8.40093	6.78224	6.49817	6.39536	6.68466	7.45615	6.82241	6.48887
GSM3076847	high	8.58341	6.98144	6.58732	6.49907	6.63396	7.2941	6.59937	6.49907
GSM3076849	high	8.89216	6.76854	6.63183	6.43612	6.63183	7.17172	6.39677	6.52158
GSM3076851	high	9.06796	6.76085	6.60701	6.30576	6.69617	7.05311	6.5764	6.52616
GSM3076854	low	8.32363	6.71798	6.43259	6.23775	6.6167	6.68425	6.43259	6.48473
GSM3076863	low	8.7105	7.01111	6.62909	6.34025	6.59256	7.20171	6.57537	6.53898
GSM3076865	high	8.43893	6.82176	6.50605	6.51449	6.60199	7.10012	6.68908	6.59605
GSM3076867	high	8.45567	6.81483	6.52933	6.48868	6.78256	7.22796	6.6918	6.91195
GSM3076877	high	8.82376	6.80123	6.65822	6.45597	6.59385	7.18076	6.50445	6.73353
GSM3076880	high	9.37673	6.98248	6.73143	6.54591	6.78069	6.91417	6.56435	6.60217
GSM3076882	high	8.70985	6.90795	6.53088	6.21317	6.55059	7.07579	6.66562	6.68474
GSM3076891	high	9.52725	6.99614	6.53545	6.57236	6.81811	6.66576	6.62772	6.62772
GSM3076893	high	8.91739	7.23005	6.4975	6.40638	6.66067	6.86189	6.66067	6.51613
GSM3076895	high	8.85689	6.76702	6.4428	6.46241	6.48176	6.62704	6.58369	6.52208
GSM3076897	high	8.98383	6.88247	6.52693	6.50528	6.57826	7.15868	6.76092	6.5371
GSM3076899	high	9.33013	6.96738	6.58265	6.48089	6.51507	6.76505	6.78116	6.56528
GSM3076901	high	9.98995	7.02774	6.82891	6.59335	6.75553	7.45147	6.70363	6.77643
GSM3076911	high	8.91671	6.99568	6.6441	6.32363	6.68613	6.94829	6.79229	6.54079
GSM3076913	low	8.66721	6.81692	6.5705	6.44052	6.5705	6.81692	6.62573	6.62573
GSM3076916	high	8.71416	6.80308	6.53198	6.48564	6.77114	6.93418	6.78204	6.63231
GSM3076927	high	9.10607	7.04083	6.70853	6.38373	6.58827	6.97962	6.5453	6.62986
GSM3076929	high	9.49496	6.70112	6.65835	6.39118	6.59698	7.05134	6.44487	6.74197
GSM3076931	high	9.2153	6.69051	6.48725	6.53343	6.48725	6.99761	6.65026	6.51796
GSM3076933	high	8.91603	7.1297	6.66081	6.28628	6.77552	7.11816	6.69945	6.67413
GSM3076951	high	9.10729	7.11386	6.65279	6.32308	6.71618	7.11952	6.6642	6.64129
GSM3076955	high	9.03632	7.01458	6.57096	6.48586	6.61758	7.06663	6.57096	6.66246
GSM3076956	high	9.21801	6.96957	6.45164	6.57813	6.6147	6.91593	6.67916	6.63738
GSM3076972	high	8.95726	6.82799	6.49926	6.42296	6.73647	6.94224	6.4748	6.60094
GSM3076974	high	9.36525	6.6813	6.66059	6.50181	6.50181	7.07962	6.482	6.59225
GSM3076991	low	8.82341	6.84663	6.44112	6.40288	6.57713	6.98351	6.57713	6.42903
GSM3076994	low	8.70601	7.06061	6.51311	6.4374	6.56789	7.16483	6.64952	6.56789
GSM3076997	low	8.75026	6.78465	6.45983	6.43256	6.53014	7.1806	6.63044	6.50789
GSM3077008	high	9.2109	6.92548	6.76354	6.43219	6.78682	7.02813	6.60173	6.60173
GSM3077027	high	8.42161	6.85946	6.60333	6.41062	6.71651	7.51993	6.59055	6.60333
GSM3077030	low	8.49901	6.96939	6.67225	6.43518	6.48346	7.08645	6.69951	6.54335
GSM3077032	high	8.38732	6.81636	6.76408	6.42413	6.57051	7.32677	6.68796	6.63317
GSM3077061	high	8.83904	6.86415	6.63394	6.41819	6.59335	7.47743	6.6611	6.55995
GSM3077063	high	7.66076	7.8469	6.45419	6.40586	6.77136	8.88553	6.63336	7.81934
GSM3077076	high	9.24964	7.00182	6.49692	6.58373	6.51815	7.1217	6.62749	6.58373
GSM3077079	high	9.33648	7.03208	6.58396	6.48972	6.68972	7.05647	6.48972	6.83445
GSM3077081	high	9.10565	6.88413	6.51449	6.41133	6.75304	7.03624	6.69595	6.65845
GSM3077084	high	9.57341	6.87075	6.61217	6.40513	6.61217	6.92238	6.64697	6.44478
GSM3077096	high	9.14262	6.81931	6.545	6.42052	6.60693	6.76434	6.80086	6.48238
GSM3077098	high	9.0511	6.97994	6.63064	6.43439	6.78475	6.67686	6.54704	6.56432
GSM3077101	high	8.99522	7.15058	6.61524	6.41292	6.5831	6.88305	6.78525	6.46603
GSM3077112	low	8.54112	6.8325	6.54633	6.28804	6.58803	7.07625	6.7237	6.5165
GSM3077114	high	8.58771	6.71131	6.65567	6.5117	6.47047	7.21616	6.48497	6.53738
GSM3077117	low	8.6636	6.86564	6.66685	6.3662	6.38057	7.20535	6.62748	6.44806
GSM3077141	low	8.86099	6.68682	6.42848	6.40042	6.53841	6.96494	6.81677	6.43673
GSM3077143	high	9.2306	6.69254	6.63591	6.62247	6.59329	7.10497	6.56168	6.57051
GSM3077165	low	8.62091	6.69555	6.43852	6.43852	6.66641	7.09984	6.66641	6.48133
GSM3077170	low	8.86277	6.93029	6.50396	6.44231	6.7018	7.12446	6.79815	6.65749
GSM3077172	high	9.12969	6.67825	6.50789	6.52811	6.74008	7.1725	6.49768	6.52811
GSM3077199	high	8.91639	6.65012	6.59701	6.54787	6.45724	6.82594	6.76485	6.70685
GSM3077201	high	9.08819	6.83791	6.62098	6.42744	6.64526	6.53086	6.62098	6.42744
GSM3077203	high	9.36572	6.62785	6.55447	6.60243	6.62785	6.55447	6.68309	7.01862
GSM3077224	high	8.94716	6.83511	6.46741	6.39925	6.8775	6.7162	6.61323	6.70382
GSM3077227	high	9.79803	7.00042	6.5223	6.44389	6.65709	6.79037	6.62982	6.43229
GSM3077246	high	8.74664	6.79058	6.63094	6.42648	6.47032	6.5595	6.68254	6.5595
GSM3077248	high	9.27752	7.19128	6.65039	6.48047	6.61689	6.899	6.54826	6.65039
GSM3077251	high	8.59548	7.10215	6.96918	6.41807	6.61582	6.66343	6.63916	6.84495
GSM3077253	high	8.91209	6.73755	6.60773	6.40416	6.69412	6.82592	6.62899	6.64991
GSM3077266	high	9.03951	6.88547	6.61985	6.38141	6.50975	6.64306	6.61985	6.59745
GSM3077269	high	9.17802	6.89655	6.58077	6.31755	6.6855	7.03503	6.62264	6.64347
GSM3077272	high	8.55886	6.59834	6.72596	6.31425	6.46321	6.92081	6.72596	6.55182
GSM3077274	low	9.31371	6.66598	6.60332	6.30856	6.58391	6.80466	6.76729	6.62364
GSM3077276	low	9.25052	6.70043	6.3955	6.35464	6.56296	7.22926	6.68577	6.47045
GSM3077278	high	8.62579	6.93434	6.63294	6.52159	6.53231	7.02663	6.72412	6.55331
GSM3077281	high	9.2812	6.83168	6.56731	6.31483	6.56731	6.93601	6.51386	6.62677
GSM3077293	low	8.97282	6.80976	6.59341	6.24786	6.7832	7.10569	6.6092	6.54121
GSM3077295	high	9.29558	6.75863	6.61524	6.32194	6.58398	7.16721	6.58398	6.65527
GSM3077300	high	8.69976	6.89439	6.51624	6.21317	6.62319	7.24845	6.6534	6.67501
GSM3077303	high	9.41628	6.856	6.51542	6.35634	6.58777	7.28004	6.56827	6.69704
GSM3077325	high	8.9781	6.72323	6.52345	6.6684	6.76999	6.84771	6.46701	6.67971
GSM3077330	high	8.7042	6.89981	6.69424	6.5874	6.64444	7.13784	6.68513	6.61101
GSM3077332	high	9.19383	7.05709	6.68919	6.41931	6.83058	6.87837	6.59627	6.61489
GSM3077334	high	9.35165	6.76876	6.69195	6.38429	6.49648	6.69195	6.67212	6.65139
GSM3077344	high	8.84341	6.58777	6.43507	6.36817	6.63343	6.78127	6.64933	6.57325
GSM3077350	high	8.80096	6.69795	6.71188	6.35373	6.49444	6.9262	6.62662	6.53857
GSM3077352	high	9.23859	6.73784	6.6011	6.54671	6.66509	6.89766	6.61426	6.61426
GSM3077364	high	8.99947	6.69346	6.78578	6.37826	6.6091	6.97109	6.46297	6.74107
GSM3077366	high	8.76152	6.74043	6.4995	6.32969	6.68054	7.06213	6.52932	6.55874
GSM3077368	high	8.94951	6.87698	6.63374	6.28459	6.6249	7.06642	6.70301	6.57858
GSM3077380	high	9.24078	7.12251	6.40424	6.36368	6.76818	6.91984	6.85999	6.55032
GSM3077383	high	9.1543	6.84483	6.67298	6.37168	6.89209	6.93012	6.57059	6.63056
GSM3077386	high	8.77462	7.12929	6.59116	6.39358	6.78438	6.94181	6.54924	6.55989
GSM3077408	high	9.29379	6.92094	6.48483	6.46183	6.6451	7.15524	6.6451	6.83563
GSM3077426	high	9.03248	7.12648	6.3118	6.42453	6.58768	6.723	6.68264	6.39909
GSM3077428	high	8.89932	6.75328	6.59679	6.39074	6.59679	7.01702	6.61068	6.45144
GSM3077430	high	8.54745	6.84018	6.60191	6.3415	6.63391	6.68256	6.87139	6.84018
GSM3077441	high	9.23677	6.8531	6.63249	6.44825	6.71449	6.97091	6.49651	6.57287
GSM3077469	low	8.89467	6.80361	6.56218	6.43453	6.48926	6.80361	6.52641	6.64079
GSM3077473	high	8.6627	6.87754	6.62804	6.4475	6.57522	7.01782	6.43352	6.65379
GSM3077476	high	9.03093	6.90901	6.55693	6.75505	6.63432	6.63432	6.69492	6.55693
GSM3077492	high	8.93432	6.75426	6.66394	6.30268	6.5018	7.16911	6.61368	6.61368
GSM3077508	high	9.24525	6.97948	6.57856	6.43326	6.59004	7.42597	6.68474	6.73869
GSM3077539	high	9.52116	6.83823	6.58734	6.47916	6.70433	7.00504	6.70433	6.65634
GSM3077542	high	8.51705	6.77554	6.45923	6.67808	6.91621	6.74206	6.56091	6.74206
GSM3077561	high	9.63706	6.86875	6.60553	6.49215	6.49215	6.69704	6.58714	6.60553
GSM3077563	high	9.22334	6.79827	6.46694	6.40225	6.78216	6.88775	6.66458	6.55431
GSM3077566	high	9.58624	6.65032	6.65032	6.65032	6.59676	6.89613	6.76816	6.67831
GSM3077568	high	9.29786	6.90545	6.53639	6.5628	6.7222	7.20366	6.52242	6.52242
GSM3077579	high	9.285	6.74241	6.63031	6.34681	6.54344	7.11361	6.63903	6.7491
GSM3077582	high	9.03017	6.9341	6.60466	6.34785	6.91304	7.01087	6.51513	6.54621
GSM3077599	low	8.59492	7.07574	6.55715	6.52304	6.70191	6.74996	6.54023	6.62286
GSM3077611	high	9.42895	7.05011	6.4308	6.41583	6.71369	7.31814	6.74194	6.53283
GSM3077623	high	9.03288	6.64505	6.49403	6.67408	6.54083	6.84862	6.61732	6.42726
GSM3077625	low	9.47397	6.90982	6.5815	6.31143	6.74213	7.04306	6.65264	6.52888
GSM3077627	high	9.68763	6.63593	6.58714	6.66062	6.58714	6.89596	6.66062	6.66062
GSM3077641	low	8.38961	6.66657	6.59448	6.48386	6.82291	6.6418	6.54879	6.69153
GSM3077643	high	8.95609	6.88798	6.52375	6.35657	6.7056	6.87146	6.66841	6.57694
GSM3077647	high	8.37428	6.74262	6.49528	6.38512	6.96828	6.79587	6.66388	6.49528
GSM3077650	low	9.26306	7.07136	6.55618	6.52641	6.60214	6.8312	6.68256	6.57139
GSM3077663	low	9.04723	7.26545	6.48479	6.40424	6.50483	7.44795	6.61598	6.44504
GSM3077665	high	8.9131	6.70514	6.48767	6.27319	6.51016	6.79716	6.669	6.93192
GSM3077679	low	9.00289	7.29065	6.50709	6.28718	6.67205	6.86013	6.70659	6.57259
GSM3077682	low	9.13007	6.57005	6.38404	6.48217	6.38404	6.77926	6.59349	6.44268
GSM3077684	low	9.06166	7.07983	6.49648	6.47958	6.61994	7.2134	6.76232	6.47958
GSM3077701	low	8.08964	7.0451	6.5622	6.41532	6.58304	7.10332	6.58304	6.67571
GSM3077704	low	8.57854	7.03857	6.72161	6.47433	6.51269	6.75185	6.94768	6.66737
GSM3077707	low	9.40714	7.0596	6.493	6.50991	6.58012	6.92714	6.75993	6.54409
GSM3077721	low	8.94576	6.77765	6.55546	6.44309	6.53203	6.4209	6.53203	6.7357
GSM3077724	low	8.85551	6.74745	6.89547	6.36946	6.68853	7.36806	6.98227	6.61063
GSM3077741	low	9.31934	7.25562	6.50098	6.56764	6.52304	6.76799	6.54497	6.68785
GSM3077787	low	8.6654	6.83973	6.51143	6.39194	6.62778	6.49036	6.65626	6.5767
GSM3077790	low	8.78976	6.91733	6.50302	6.35923	6.44609	7.04317	7.38651	6.53144
GSM3077792	low	8.92832	7.08886	6.48826	6.38875	6.59122	6.88501	6.66241	6.66241
GSM3077801	low	8.78114	6.7204	6.76961	6.41064	6.52925	6.64235	6.76961	6.50469
GSM3077804	low	8.91139	6.60745	6.58004	6.41719	6.74734	6.4843	6.70622	6.63721
GSM3077807	low	8.5168	7.10286	6.49704	6.44236	6.57116	7.14185	6.95825	6.40647
GSM3077822	low	8.9956	7.54582	6.52251	6.47839	6.52251	6.59591	6.56992	6.50011
GSM3077825	low	9.52289	6.85633	6.54037	6.36519	6.60606	6.74285	6.63069	6.51966
GSM3077827	low	7.79423	7.04401	6.39785	6.39785	6.42603	7.29541	6.88039	6.55096
GSM3077841	low	8.81532	7.00436	6.55206	6.30648	6.56894	7.00436	6.6194	6.51848
GSM3077843	high	9.17672	7.14639	6.63618	6.46705	6.69783	6.40157	6.44513	6.66642
GSM3077916	low	8.99904	7.43341	6.64747	6.37703	6.58755	7.23513	6.76495	6.51226
GSM3077919	low	8.68194	6.81638	6.86091	6.3829	6.67912	7.42025	6.65168	6.60184
GSM3077930	low	8.89467	7.00686	6.53442	6.33928	6.64168	6.72329	6.61772	6.49764
GSM3077934	low	8.91639	6.8394	7.16306	6.39607	6.89771	6.70684	6.70684	6.61619
GSM3077971	high	8.95765	6.60213	6.53088	6.36704	6.71793	6.60213	6.75426	6.48738
GSM3077975	high	8.65141	6.80276	6.52755	6.36615	6.64526	6.64526	6.973	6.52755
GSM3077977	low	8.9842	6.7443	6.6316	6.46267	6.34501	6.6569	6.50121	6.36542
GSM3077991	high	8.48314	7.50478	6.44412	6.53295	6.63933	6.67169	6.67169	6.78952
GSM3077994	low	9.11067	7.04784	6.66663	6.32795	6.62975	6.88341	6.68521	6.34555
GSM3078009	low	7.3302	7.00498	6.41924	6.41924	6.6257	7.37436	6.74956	6.43742
GSM3078011	low	8.44764	7.00445	6.37111	6.42134	6.79286	7.23758	6.75763	6.4536
GSM3078013	high	9.36671	6.71397	7.02733	6.23603	6.61625	6.5383	6.446	6.67851
GSM3078036	low	8.55942	6.77079	6.452	6.37993	6.41551	6.64815	6.64815	6.43374
GSM3078038	low	8.653	7.00356	6.63645	6.37657	6.41925	6.55444	6.57987	6.70627
GSM3078041	low	7.66093	6.85785	6.43874	6.4514	6.53794	7.16546	6.91444	6.50065
GSM3078068	low	8.94033	6.99263	6.41717	6.57226	6.73536	6.82073	6.73536	6.6153
GSM3078139	low	8.50061	7.01507	6.51793	6.54248	6.6812	7.6313	6.61562	6.49144
GSM3078154	high	8.7224	6.71271	6.60578	6.4995	6.67335	6.67335	6.75681	6.60578
GSM3078166	high	9.39346	7.18935	6.67921	6.41931	6.39909	6.67921	6.54122	6.79185
GSM3078169	high	9.37124	6.76337	6.80424	6.486	6.4212	7.27164	6.53066	6.57858
GSM3078171	high	9.59714	6.68554	6.6575	6.49129	6.5583	6.60569	6.51291	6.53507
GSM3078174	high	9.20153	7.17209	6.76988	6.3208	6.66514	6.83729	6.60347	6.51117
GSM3078176	high	9.25639	7.08747	6.66039	6.4358	6.63871	7.42215	6.4358	6.66039
GSM3078178	high	9.14305	7.28724	6.58095	6.34952	6.58095	7.28724	6.60392	6.58095
GSM3078181	high	9.76434	7.05428	6.59398	6.40685	6.52023	7.29446	6.40685	6.7884
GSM3078188	high	9.54732	6.93168	6.70114	6.21993	6.55153	7.17966	6.42596	6.68229
GSM3078190	high	9.19339	7.22605	6.58058	6.34366	6.53551	6.68433	6.38558	6.53551
GSM3078192	high	9.02595	7.2273	6.90063	6.35518	6.53466	7.27395	6.61945	6.61945
GSM3078227	high	9.03713	6.86964	6.82301	6.40103	6.70123	7.6833	6.58923	6.63235
GSM3078230	high	8.79561	6.80466	6.7369	6.30632	6.77069	7.59877	6.59573	6.70082
GSM3078232	high	8.93995	6.94531	6.77894	6.26349	6.55803	7.42338	6.42542	6.67308
GSM3078234	high	8.9191	6.81665	6.95545	6.48728	6.63343	7.32518	6.54093	6.75371
GSM3078237	high	8.868	6.67737	6.76219	6.28804	6.55829	7.41067	6.43247	6.71941
GSM3078242	high	9.18576	7.12958	6.62584	6.45148	6.65059	7.30898	6.41022	6.65059
GSM3078244	high	8.86764	6.67171	6.79977	6.37239	6.73156	7.04972	6.76422	6.57476
GSM3078247	high	8.49001	7.23209	6.4817	6.58652	6.60456	7.43045	6.46468	6.58652
GSM3078250	high	8.69294	6.80188	6.6578	6.34099	6.46354	7.23269	6.63819	6.78003
GSM3078252	high	8.5898	6.90069	6.79907	6.29524	6.5213	7.16773	6.58512	6.63118
GSM3078255	high	8.4257	6.75863	6.48986	6.56718	6.44291	6.5399	7.00759	6.59722
GSM3078258	high	9.29193	6.97626	6.55084	6.21686	6.55084	6.52711	6.45933	6.52711
GSM3078304	high	8.77689	7.04852	6.64668	6.1788	6.59698	6.62126	6.54975	6.44281
GSM3078335	high	8.9066	7.28831	6.50754	6.40613	6.74603	6.6407	6.80766	6.44601
GSM3078342	high	8.61609	6.92211	6.64963	6.52913	6.84959	6.52913	6.50314	6.73428
GSM3078360	low	9.34641	6.94475	6.55945	6.42928	6.42928	6.81622	6.58114	6.66703
GSM3078387	low	8.62579	6.79378	6.50575	6.35953	6.73784	6.48484	6.59242	6.59242
GSM3078390	high	9.03872	7.27938	6.5903	6.44762	6.49306	6.5903	6.56454	6.54049
GSM3078425	high	8.54902	6.78133	6.45642	6.27849	7.15466	6.71041	6.71041	6.62386
GSM3078444	high	8.95437	7.06008	6.39215	6.37066	6.62092	6.68064	6.68064	6.64953
GSM3078495	high	8.91876	6.84737	6.59898	6.20425	6.69988	7.74344	6.49791	6.53212
GSM3078497	low	8.68073	6.98351	6.51593	6.34044	6.71099	7.14595	6.66765	6.42884
GSM3078499	low	8.59405	6.89226	6.60269	6.45673	6.68283	7.25674	6.66686	6.61177
GSM3078502	low	8.77429	6.85918	6.49883	6.34703	6.64595	6.91748	6.74782	6.49017
GSM3078503	low	9.08494	6.95526	6.54645	6.48314	6.68469	7.2253	6.69155	6.49424
GSM3078505	low	9.12609	6.76953	6.49887	6.39449	6.62005	7.23539	6.78275	6.43098
GSM3078507	low	8.76506	7.05356	6.51038	6.33923	6.66391	7.18371	6.63638	6.43146
GSM3078510	low	8.65201	6.84448	6.53885	6.4781	6.63814	6.98062	6.77884	6.51511
