# Supplementary material for: Developing a novel immune infiltration-associated mitophagy prediction model for amyotrophic lateral sclerosis using bioinformatics strategies
Source: Front Immunol. 2024 Mar 27;15:1360527. doi: 10.3389/fimmu.2024.1360527 (PMC11005030; doi:10.3389/fimmu.2024.1360527)
Supplement: Supplementary file 6 [file Table_5.xlsx]

## Sheet: HLA_expression
GSM	levle	HLA-E	HLA-C	HLA-DQB2	HLA-A	HLA-DMA	HLA-DOB	HLA-B	HLA-DOA	HLA-DPB1	HLA-DRA	HLA-F	HLA-G	HLA-DMB	HLA-DPA1
GSM3076582	low	11.7839	10.1884	6.671	12.056	10.1703	7.78944	13.8294	7.38796	7.01377	11.1957	9.74587	8.75833	9.83272	10.4206
GSM3076584	high	12.0681	10.6296	6.75036	12.5924	11.5093	8.39117	13.7621	8.35566	7.44517	13.1046	9.77444	8.58022	11.5528	12.118
GSM3076586	high	11.7045	10.2154	6.50953	12.4744	11.0915	8.23409	13.6498	8.16734	7.4875	12.8641	9.95763	8.61264	11.3136	11.7258
GSM3076595	high	11.8551	10.1635	6.75496	12.5454	11.1858	8.51329	13.7177	8.34227	7.54796	13.0169	9.75029	8.13479	11.6288	12.1875
GSM3076597	high	11.5177	10.2822	6.60649	12.3195	11.3836	8.61822	13.8089	8.40188	7.33263	12.6401	9.4886	9.04643	11.3208	12.0502
GSM3076598	high	11.4294	8.77196	6.61535	12.6319	11.6288	8.6627	13.5837	8.54061	7.24999	12.8641	9.40814	8.03479	11.3611	12.118
GSM3076600	high	11.9033	9.79143	6.64518	12.5076	11.2887	7.73091	13.9223	7.7363	7.55003	13.1638	10.5903	8.42234	11.6747	12.0681
GSM3076602	low	12.3339	7.07233	6.57379	12.2069	9.66393	8.24533	13.7533	8.02417	6.90923	12.1365	10.4013	8.39142	10.7381	11.339
GSM3076604	high	11.8979	9.64118	6.60608	12.6891	10.6712	8.48781	13.7898	8.66331	7.29574	12.9031	10.0567	8.1036	11.5135	11.6561
GSM3076607	high	12.0502	9.54732	6.64167	12.5301	11.1309	7.9372	13.6166	8.14516	7.47665	12.9031	10.1859	7.74054	11.5383	12.5151
GSM3076617	high	12.252	9.49881	6.68888	12.652	10.6253	7.50424	13.5837	7.72227	7.61843	13.1159	10.2955	8.6838	11.6467	12.3546
GSM3076619	high	11.6288	9.76368	6.61733	12.9746	11.1122	9.05457	13.8294	8.42954	7.75119	13.2001	10.308	8.57881	11.6724	11.9917
GSM3076622	high	11.5589	10.4927	6.45474	12.5767	10.4948	8.36155	13.5998	8.23679	7.35143	12.4706	10.3117	8.2843	11.3099	11.6107
GSM3076647	high	11.9355	9.85706	6.6245	12.5076	10.598	7.645	13.6498	7.77673	7.74266	12.252	10.0442	9.03951	11.2435	11.0221
GSM3076661	high	11.6606	9.71853	6.38607	11.7258	10.9921	8.63838	13.5837	8.42831	7.01729	12.6401	9.87382	8.39013	11.7352	11.1586
GSM3076662	high	11.3968	9.46185	6.74096	12.2854	10.5969	8.13261	12.9031	7.93081	8.14057	13.1279	9.67363	8.27256	12.118	11.8634
GSM3076669	high	11.7068	9.84758	6.56816	12.419	11.0087	8.44237	13.2255	8.20079	7.27135	12.748	10.1985	8.92482	11.2712	11.8551
GSM3076679	low	12.0804	9.51181	6.54273	13.0273	10.6076	8.91416	13.8089	7.74506	7.45219	12.9031	10.7003	9.16673	11.3317	11.8739
GSM3076681	low	12.68	7.57603	6.60119	12.5376	11.2367	8.67611	13.8512	8.18017	7.4539	12.561	10.2224	9.17509	11.449	12.2553
GSM3076683	high	12.3062	10.0035	6.53726	12.7649	10.4136	7.93966	14.4096	7.89095	7.18528	12.2788	10.7674	9.34735	11.0176	11.3987
GSM3076693	low	11.9804	9.93746	6.61619	12.4267	10.9694	7.69432	13.5365	8.1315	7.09239	12.3546	9.78079	8.82841	11.1217	11.4372
GSM3076702	low	12.6932	9.3417	6.58777	13.0385	10.4856	7.15923	13.7093	8.06798	6.47457	12.4267	10.6486	9.70358	10.9262	12.118
GSM3076704	high	12.2991	10.3566	6.58487	12.4706	10.8043	8.65837	14.0649	8.30962	7.23942	12.6238	10.1013	9.2297	11.3099	11.8293
GSM3076706	high	12.2455	10.2171	6.57149	12.8	10.8117	8.04357	13.6166	7.64549	7.30337	12.6557	10.292	8.4993	11.4006	11.7994
GSM3076708	high	12.2004	8.70204	6.40462	12.5999	10.6863	8.55915	13.5216	8.05077	7.41634	12.5845	10.6587	8.77756	11.2127	11.9856
GSM3076718	high	12.2788	8.34563	6.47469	12.7739	10.7406	8.17292	13.5525	8.01308	7.49559	13.0169	10.3453	8.52222	11.2261	12.0379
GSM3076729	low	12.3546	9.96199	6.52082	12.0744	11.5177	9.05809	13.6166	8.87325	7.38898	12.748	10.2018	9.27115	11.5716	12.2323
GSM3076753	low	12.3618	10.8371	6.51542	13.1046	10.9332	7.4759	13.735	7.98635	7.5233	12.8734	10.5991	8.76762	11.2334	12.1116
GSM3076767	high	12.616	7.43854	6.62693	12.3618	10.8018	7.64776	13.6332	7.66282	7.25658	12.405	10.4342	9.48748	11.1456	11.5673
GSM3076768	high	12.5845	10.5665	6.7382	13.0492	10.2831	7.32893	13.4175	7.21768	7.41814	12.2133	10.7251	9.11775	10.7192	11.2991
GSM3076775	high	11.2007	7.91192	6.67312	12.252	12.6078	10.9989	12.9031	10.9346	8.44398	14.4536	10.2595	7.89766	12.8734	12.6717
GSM3076788	high	11.941	10.1753	6.59749	12.4934	11.0778	8.03574	13.8294	8.08088	7.90608	12.9641	9.48528	8.58429	11.6606	11.866
GSM3076794	high	12.6974	10.6656	6.61988	13.3473	10.9779	8.40877	13.5067	7.64174	7.60364	12.6078	10.6054	9.15778	11.24	11.7023
GSM3076796	low	12.2721	9.96267	6.59998	12.6238	10.8656	7.98168	13.1516	7.60473	7.68541	13.3882	10.3415	9.48314	12.0437	12.252
GSM3076798	high	11.6907	8.63366	6.6546	12.2004	10.4765	7.8347	13.292	7.34	7.21324	13.278	10.4744	8.90776	11.9242	11.5135
GSM3076812	low	12.1681	10.1934	6.84537	13.1159	11.0003	8.18635	13.3748	8.20171	7.80926	12.616	10.2883	8.99597	11.4139	12.0264
GSM3076813	high	12.4861	10.1835	6.84364	12.5532	10.8371	7.53488	13.6668	7.3358	7.19128	12.6974	10.4041	9.64352	11.3836	11.1618
GSM3076821	high	11.7839	10.1587	6.71486	13.0055	10.7381	7.66168	13.265	7.38284	7.09083	12.419	10.6678	9.77444	11.1504	11.2661
GSM3076823	high	11.8871	9.65551	6.64059	12.5376	10.6253	8.30359	13.5837	7.94374	7.51344	14.165	10.3228	8.77429	11.5589	11.6606
GSM3076832	low	12.2323	9.69933	6.5301	12.6637	11.8579	8.57461	13.4916	9.00748	7.66658	12.569	10.9137	8.18017	11.4765	12.1808
GSM3076842	low	12.149	10.8562	6.49108	12.6401	11.1665	8.68964	13.5998	8.23029	7.43523	12.6557	10.6342	8.14404	11.0061	11.716
GSM3076843	low	12.5301	10.8066	6.52156	13.1279	10.8894	8.53465	13.5998	8.52135	7.28212	12.5076	10.5751	8.92048	11.0384	11.8043
GSM3076845	low	12.5376	10.4284	6.5426	12.6319	10.7662	8.31032	13.5216	8.16026	7.02512	12.5076	10.456	8.41074	10.8706	11.4967
GSM3076847	high	12.0804	10.2805	6.72953	12.561	11.0294	8.38813	13.5067	8.10075	7.05366	12.7914	10.559	9.13343	11.247	11.7544
GSM3076849	high	12.1426	10.4938	6.70759	13.0822	11.0117	7.77633	14.0043	8.32218	7.50005	12.7309	10.3937	8.86981	11.3539	12.124
GSM3076851	high	12.5454	9.51345	6.61441	12.561	10.3528	7.89272	13.278	7.35901	7.2198	12.3838	9.95535	9.21047	11.0747	11.3987
GSM3076854	low	12.5767	8.98458	6.70115	12.3908	10.268	7.2687	13.3748	7.43251	6.95726	11.6331	10.4381	9.36771	10.2544	10.9834
GSM3076863	low	12.4342	9.9277	6.66634	12.68	10.2413	7.61907	13.5525	7.72117	7.06463	11.7258	10.1392	9.99893	10.3602	11.53
GSM3076865	high	12.006	9.05847	6.55187	12.3129	11.2261	9.87884	13.4916	8.91454	8.09666	13.6668	10.3732	8.76376	12.2069	12.569
GSM3076867	high	12.68	10.4581	6.59199	12.8179	10.7895	7.98018	13.9223	7.85903	7.23728	11.9856	9.85302	9.03872	10.892	11.3136
GSM3076877	high	12.7394	10.5633	6.65822	13.0604	10.8484	8.04614	13.6838	7.97851	7.18727	12.7309	10.08	9.06836	11.6512	11.7941
GSM3076880	high	11.6016	9.43096	6.64009	11.969	10.8117	8.50035	13.4322	8.01689	7.71393	12.8361	9.64	8.28153	11.3208	11.4608
GSM3076882	high	11.8449	9.57872	6.62769	12.0264	11.1057	9.34029	13.4767	8.39748	7.5233	12.5454	10.0481	8.47785	11.24	11.4062
GSM3076891	high	11.5885	8.35293	6.64655	11.6977	11.2504	8.0524	13.0385	8.23337	7.65486	13.2255	9.46699	8.67371	11.6747	12.118
GSM3076893	high	11.4139	9.60055	6.64281	11.5135	11.6651	8.99712	13.3609	8.93766	7.72476	13.1638	9.4634	8.35368	11.8398	12.0988
GSM3076895	high	11.4567	9.37275	6.69565	11.8871	10.7748	7.87008	13.6668	7.7747	7.48976	12.3546	9.70989	8.41365	10.8719	11.5114
GSM3076897	high	11.8241	9.5091	6.5476	12.1426	11.0414	8.39824	13.2255	7.68919	8.00796	13.0273	9.8731	8.76086	11.5844	11.7815
GSM3076899	high	12.5076	9.34262	6.68422	12.1116	10.8949	7.87726	13.6838	7.90492	7.24665	12.748	10.1213	9.23544	11.1488	12.0151
GSM3076901	high	11.9856	9.64656	6.65794	12.6637	10.827	8.68964	13.5998	7.45615	7.0387	13.0822	9.98701	9.40057	11.3742	11.8979
GSM3076911	high	12.2323	8.72499	6.63031	11.9635	10.9413	7.61324	13.6498	7.62689	7.31302	12.8641	9.77444	9.29424	11.3687	11.9468
GSM3076913	low	12.6401	10.3444	6.55182	12.8179	11.0868	8.10291	13.8743	8.28061	6.94425	12.5924	10.3108	9.42439	11.2729	11.1714
GSM3076916	high	12.1365	10.3453	6.58983	12.6891	10.7286	7.84449	13.7533	7.96109	7.33715	12.5454	10.4098	9.43148	11.3987	11.5135
GSM3076927	high	12.3546	9.80913	6.57402	12.4342	11.0687	8.05295	13.6668	8.24758	7.52652	13.0822	9.69253	8.39772	11.6489	12.149
GSM3076929	high	12.5532	9.58916	6.71507	12.2655	10.8218	7.69782	13.6166	7.68247	7.25481	12.827	10.2309	8.04067	11.157	11.8293
GSM3076931	high	12.4416	10.5073	6.63637	12.348	11.4725	8.24598	13.8294	8.20615	8.19736	12.9848	10.2449	8.60997	11.173	12.1744
GSM3076933	high	12.561	8.75929	6.63369	12.4558	11.3574	8.29621	13.4916	8.03205	7.95448	13.2387	10.3321	8.62062	11.6747	12.5301
GSM3076951	high	11.7258	9.88026	6.61733	12.3697	10.8346	8.35423	13.1046	8.15868	7.95891	12.9848	10.2645	8.12137	11.7068	11.8579
GSM3076955	high	12.1051	9.9277	6.57096	12.6401	11.285	8.12137	13.5365	7.87758	7.18218	12.8179	10.3099	8.29594	11.67	12.3618
GSM3076956	high	12.0867	9.05533	6.65859	12.0319	11.0626	8.07537	13.4916	8.22304	7.67252	12.6637	10.3547	8.36328	11.3949	11.6835
GSM3076972	high	12.3339	9.19468	6.70577	12.569	11.0266	7.46479	13.3473	7.45017	7.35659	12.7739	10.0351	9.87382	11.5464	11.93
GSM3076974	high	12.5532	9.21443	6.62368	12.6637	11.0087	7.28186	13.292	7.38554	7.85419	13.1516	10.2973	9.03795	11.6651	11.866
GSM3076991	low	12.6238	8.66692	6.44112	12.569	10.7574	7.03303	13.278	7.6807	7.2417	12.8734	10.243	8.58893	11.3172	11.919
GSM3076994	low	11.6063	8.24253	6.66906	11.9242	10.9806	8.16541	13.3473	8.30312	7.70639	13.4618	10.4886	7.86561	11.7692	12.5003
GSM3076997	low	12.6557	10.6885	6.50789	12.748	10.9638	8.20171	14.0332	8.30595	7.30618	12.9132	10.6839	8.27407	11.5844	11.9355
GSM3077008	high	12.7563	9.87171	6.87313	12.8641	10.276	7.61796	13.7708	7.58678	7.16483	12.3618	10.6542	9.13131	10.8537	11.5549
GSM3077027	high	12.6637	8.92127	6.57701	12.7145	10.8168	8.55463	13.5067	8.37276	7.35402	12.846	10.2999	9.23723	11.4062	11.8712
GSM3077030	low	12.1875	9.81909	6.65787	12.5301	10.574	8.01343	13.6166	8.0748	7.54989	12.1744	10.3899	9.84279	11.109	11.5844
GSM3077032	high	12.3412	9.86889	6.63317	12.5924	10.3126	8.21799	14.3637	8.26671	7.40755	12.6482	9.40514	9.0942	10.9921	11.6724
GSM3077061	high	11.9917	10.1595	6.6611	12.4558	10.6587	7.75205	13.6332	7.56579	7.18713	12.5845	9.61909	8.368	11.3353	11.6467
GSM3077063	high	11.779	9.2519	6.58512	12.3767	12.6891	11.0792	13.2124	10.0721	7.6959	14.5189	10.026	8.02084	12.827	13.0273
GSM3077076	high	11.5177	10.449	6.4759	12.8179	11.642	8.71262	13.8979	8.54366	7.63663	13.0055	9.89712	8.56421	11.4331	11.9804
GSM3077079	high	11.774	10.2206	6.5656	12.6637	11.6977	9.20192	13.3609	8.46151	9.17672	13.5681	10.4274	7.82703	12.2788	12.3697
GSM3077081	high	11.5135	10.1197	6.69595	12.0502	11.3723	8.21208	13.5681	7.98925	7.47733	13.0273	9.67191	8.54963	11.5589	11.8712
GSM3077084	high	11.8241	10.005	6.61217	12.1808	11.6489	7.6518	13.2255	7.66226	7.68177	13.4472	9.92479	8.38272	11.5464	12.3838
GSM3077096	high	12.0379	10.3358	6.64809	12.6319	11.3668	7.69084	13.8743	7.5213	7.45596	12.9953	10.3228	8.71892	11.2887	12.1426
GSM3077098	high	11.866	10.3695	6.69166	12.4669	11.5844	7.95397	13.8089	8.65394	7.69024	13.292	9.9907	8.03828	11.6747	12.5845
GSM3077101	high	12.3412	9.73758	6.66142	12.6974	11.2076	7.9688	13.4618	8.28911	7.53258	12.0379	9.38898	8.75989	10.9975	11.9747
GSM3077112	low	12.2193	10.2786	6.58803	12.3266	10.2662	8.17077	13.4028	7.60184	6.94436	12.0151	10.1181	8.77756	10.8894	10.9111
GSM3077114	high	12.3339	10.8656	6.71131	13.0169	10.3937	8.59628	13.735	7.63249	7.17954	11.8979	10.5612	9.94525	10.7871	11.3426
GSM3077117	low	12.2586	9.66334	6.51119	12.6238	10.224	7.50992	13.6838	7.36901	7.2828	12.4782	10.3723	9.59426	10.9779	11.2161
GSM3077141	low	12.2259	9.98554	6.63476	13.0604	10.7263	8.33174	13.5525	7.99297	7.50005	12.6637	10.5729	8.50572	11.1974	12.3618
GSM3077143	high	12.2586	10.0381	6.6156	12.6078	11.0962	7.45183	13.6332	7.77721	7.49704	12.7914	10.3927	8.73396	11.5464	12.1051
GSM3077165	low	11.7889	9.9606	6.58523	12.7649	9.6975	7.55925	13.7533	7.84342	7.62096	12.5532	10.2822	7.94216	11.2537	11.8293
GSM3077170	low	11.6331	8.05277	6.47412	12.2455	10.8602	7.90349	13.0273	7.92815	7.25346	12.7018	10.1416	8.19101	11.5885	11.774
GSM3077172	high	11.7402	7.99199	6.53781	12.1616	10.2232	7.95795	13.3609	7.96665	7.20766	12.6891	10.1083	7.81626	11.4725	11.9006
GSM3077199	high	12.4488	10.445	6.91929	12.0681	11.2573	8.11071	13.735	8.34747	7.80667	12.6557	10.2188	9.19638	11.2093	11.8423
GSM3077201	high	11.9776	10.4156	6.51019	12.2655	10.8562	8.29317	13.7533	8.35515	7.44984	12.3767	9.27666	9.41223	10.958	11.6883
GSM3077203	high	11.4179	10.0374	6.68309	11.4725	11.2814	7.84393	13.5365	8.2325	7.01862	12.2655	9.09382	8.26469	10.4581	11.4685
GSM3077224	high	12.056	9.72642	6.43993	11.6561	10.8682	7.87928	13.6838	7.90219	7.42025	12.7225	9.90345	9.42595	11.0536	11.7377
GSM3077227	high	12.0264	9.93813	6.44389	12.0617	11.4608	8.09997	13.9747	7.98796	7.74197	13.0055	9.39346	9.23407	11.4928	12.3062
GSM3077246	high	12.0988	9.38849	6.73635	11.8215	10.5892	7.68387	13.3748	7.65378	7.04556	12.0151	9.03713	8.78641	10.8602	11.0221
GSM3077248	high	11.0778	9.26801	6.37577	11.3208	10.7124	7.96367	13.2001	7.8051	7.68675	12.7914	9.1556	7.91606	10.6863	11.3649
GSM3077251	high	11.9635	10.1843	6.79145	12.056	10.7075	8.13548	13.7093	8.19963	7.75427	12.0319	8.59548	8.88474	10.7333	10.7263
GSM3077253	high	12.2455	10.5051	6.75919	12.6557	11.2161	8.91529	13.8294	8.38298	7.51808	11.93	9.81974	9.25859	10.6633	11.0061
GSM3077266	high	11.1217	9.83272	6.59745	11.8347	10.7748	7.62941	13.2387	7.8476	7.48572	12.9848	8.94754	7.99738	11.4588	11.67
GSM3077269	high	11.919	9.33743	6.60177	11.941	10.3349	8.36251	13.3057	7.90773	7.40269	13.292	9.27709	8.32791	11.4967	11.9917
GSM3077272	high	11.2504	8.65774	6.62247	11.4907	10.4061	8.18242	13.2255	8.18242	7.12828	12.2389	9.0708	8.50488	10.698	10.6564
GSM3077274	low	11.4647	8.97579	6.82385	11.3912	10.9892	8.18702	13.5998	8.40693	7.75319	12.5301	8.89612	8.94829	11.2435	11.3539
GSM3077276	low	11.4102	9.48314	6.51727	12.5301	10.5051	8.2034	13.4028	8.39596	7.27498	12.9031	9.89784	8.15868	11.3611	12.3618
GSM3077278	high	11.9355	9.18057	6.71007	12.3546	10.9191	8.36056	13.4916	8.15556	7.17747	12.6238	9.7901	8.03555	11.526	11.7692
GSM3077281	high	11.8767	8.47339	6.67898	12.5151	10.8656	8.26242	13.5365	7.67792	7.18704	12.7225	10.0449	8.07162	11.3649	11.1201
GSM3077293	low	11.7692	9.26124	6.54121	12.5226	10.2866	8.87873	13.5998	8.2173	7.30487	12.7649	10.1197	8.2542	11.3649	11.8551
GSM3077295	high	11.866	8.78745	6.51185	12.652	10.6863	7.52652	13.3748	7.60354	7.19623	12.9537	10.5914	8.13813	11.716	11.6789
GSM3077300	high	11.7497	8.60967	6.5898	12.3618	10.7858	8.45485	13.1879	8.13616	7.19943	12.8832	10.2326	7.93097	11.4062	11.779
GSM3077303	high	12.1744	9.34352	6.58777	12.5454	10.8894	7.77136	13.5525	7.94524	7.4516	13.0936	10.2121	8.7148	11.7235	11.9635
GSM3077325	high	11.6288	10.2352	6.60534	11.8871	11.0778	7.8568	13.7177	8.0017	7.34496	13.0936	9.53953	8.87084	10.9332	11.7839
GSM3077330	high	10.7124	9.06836	6.48549	11.9747	10.7465	8.43989	12.8832	8.09997	7.30157	12.8734	9.51561	8.14878	11.3949	11.5052
GSM3077332	high	11.716	10.1876	6.70717	12.1616	11.0414	8.22171	13.6838	8.52	7.38228	12.8734	9.73571	8.87152	10.9594	11.9747
GSM3077334	high	11.4062	8.08414	6.53402	11.3649	10.6342	7.43161	13.6332	7.40269	7.38055	12.4861	8.84275	8.38121	10.7748	11.2023
GSM3077344	high	11.622	9.50045	6.41821	11.53	10.1293	8.28574	13.5681	8.09219	7.41978	12.5301	9.66704	9.31981	10.7845	11.7211
GSM3077350	high	11.8608	7.00972	6.55317	12.1365	10.9413	7.64834	13.7533	7.67966	7.34689	12.5376	9.29786	9.3478	11.2261	11.593
GSM3077352	high	11.5549	8.25954	6.62708	11.7305	10.8244	8.33053	13.5365	8.01475	7.54861	12.9641	9.56528	8.68683	11.7591	12.003
GSM3077364	high	11.378	9.74266	6.64296	11.6063	9.84413	7.9918	13.5067	7.80213	7.2172	12.7826	9.21177	8.83251	11.1185	11.67
GSM3077366	high	11.7305	10.1465	6.66516	11.9033	10.7773	8.52962	13.7177	8.40825	7.12458	12.5226	9.39448	9.67012	11.0566	11.4887
GSM3077368	high	11.6288	9.55748	6.55955	11.8398	10.1579	7.86732	13.4916	8.12826	7.7147	12.9746	9.70293	8.4911	11.3836	11.9139
GSM3077380	high	12.3838	9.83611	6.41718	12.4782	9.91551	7.94638	13.8089	7.95636	7.26014	12.5003	10.1029	9.90777	11.1761	11.9635
GSM3077383	high	12.4558	10.1037	6.52641	12.0804	10.7099	8.22436	13.8089	8.29645	7.39961	12.7225	9.56587	9.81644	11.4179	12.2991
GSM3077386	high	11.9524	9.90777	6.61169	12.2455	9.99296	7.53585	14.0971	7.86659	7.3792	12.569	9.71481	9.89491	10.7358	11.422
GSM3077408	high	11.3539	9.70057	6.51756	12.6637	11.5716	9.06719	13.265	8.82307	7.45898	13.292	10.8117	7.32941	11.93	12.3129
GSM3077426	high	12.616	10.451	6.86206	11.9635	10.2741	7.51399	13.9477	7.19998	6.97361	11.8293	9.28544	10.0449	10.3956	11.0687
GSM3077428	high	12.0927	9.32266	6.72898	12.0617	10.5946	8.42831	13.3609	7.99477	7.39657	12.2389	8.92237	9.46446	11.1201	11.2991
GSM3077430	high	12.2323	9.74456	6.80834	12.2919	9.85302	8.06519	13.735	8.13593	7.36006	12.1616	9.19339	10.1595	10.3027	11.7449
GSM3077441	high	11.9917	9.31461	6.61809	12.1303	10.755	8.37105	13.4322	7.98229	7.32538	12.1365	9.65551	9.54123	10.6087	11.4062
GSM3077469	low	11.7889	9.91266	6.60045	11.9856	10.6723	8.15095	13.3473	8.11852	7.22177	12.2788	9.30109	9.37573	10.5859	11.3611
GSM3077473	high	11.3282	8.23991	6.69069	11.6789	10.6839	8.59603	13.3057	8.69452	7.44465	12.8179	9.42188	8.94105	10.619	11.2504
GSM3077476	high	11.4139	9.40005	6.57586	12.0617	10.026	7.42129	13.9223	7.98188	7.46054	12.0867	9.04913	9.32776	10.6243	11.1603
GSM3077492	high	11.93	10.0412	6.69227	12.6238	11.3136	7.91941	13.4322	8.13708	7.19598	12.7826	10.3491	7.9583	11.53	11.9747
GSM3077508	high	12.1681	9.20326	6.70352	13.0822	11.2956	7.57994	13.4322	7.81658	7.97028	13.0169	10.6794	7.89429	11.693	12.2069
GSM3077539	high	11.2537	8.83152	6.85811	12.0437	11.1408	9.18189	13.2387	8.45335	7.60399	13.0385	9.79076	8.24123	11.4139	11.6016
GSM3077542	high	11.1924	9.433	6.77554	12.2389	10.755	7.40709	13.4472	7.53937	7.17572	12.0151	9.49935	8.51705	10.652	11.2351
GSM3077561	high	11.6152	10.0028	6.73194	11.2093	10.9877	8.16587	13.6498	8.19261	7.36443	12.7957	8.71325	8.76345	10.705	11.6016
GSM3077563	high	10.8643	8.96813	6.75243	11.501	10.2911	7.7978	13.0604	7.90259	8.32339	12.9641	8.88236	8.26006	10.8643	11.3539
GSM3077566	high	12.2069	8.17056	6.86349	11.0807	10.8018	7.47444	13.5365	7.88815	7.90281	12.4342	9.16586	8.49433	11.2573	11.8138
GSM3077568	high	11.6883	9.86966	6.68124	13.278	11.5844	8.2795	13.4767	8.20411	7.34984	12.9746	10.1753	7.87758	11.7941	12.2721
GSM3077579	high	12.3618	9.55978	6.57459	12.7739	11.5341	8.17507	13.6668	8.4852	8.02237	12.8	10.3805	8.32121	11.866	12.009
GSM3077582	high	12.0264	9.47663	6.57535	12.4267	11.2678	7.89289	13.4322	7.8644	8.07377	12.5226	10.1361	7.76292	11.1603	11.8293
GSM3077599	low	12.2854	10.2197	6.7652	12.1616	10.9137	8.06015	13.5365	8.12751	7.1963	12.1808	10.2387	7.96917	10.8447	11.4567
GSM3077611	high	11.779	8.84141	6.75955	12.4782	11.0747	7.54747	13.4472	7.62839	7.80696	12.7061	10.5914	7.94235	11.4928	11.5424
GSM3077623	high	12.0151	10.4342	6.73879	12.149	10.3481	7.31068	13.735	7.36952	7.18097	12.3838	9.72767	9.62761	10.698	10.7724
GSM3077625	low	11.779	9.09908	6.5815	11.3539	11.0176	7.71996	13.1398	7.98761	7.57428	12.6401	9.65916	8.93766	11.1027	12.0804
GSM3077627	high	11.7692	9.65612	6.47399	11.8499	10.9666	8.11465	13.4916	7.85329	7.42507	12.8361	9.20459	9.00289	11.2161	11.8925
GSM3077641	low	12.124	10.8092	6.69153	11.8925	10.4621	7.70075	13.9477	7.6302	6.82291	11.7544	9.72704	9.60813	10.5145	11.2093
GSM3077643	high	11.5464	10.3192	6.7056	11.3799	10.6043	8.45567	13.7708	8.3147	7.15825	12.348	9.09825	9.32776	10.1133	11.5589
GSM3077647	high	11.3987	9.12114	6.66388	12.2004	9.66951	8.11507	14.0043	7.83651	7.07823	12.4342	9.7901	9.73821	10.5261	11.1957
GSM3077650	low	11.4412	9.21177	6.58676	11.3593	10.7845	7.4819	13.5998	7.79748	7.21569	12.4267	9.48258	9.59308	10.5969	11.2779
GSM3077663	low	11.4257	9.77126	6.64247	11.8767	11.9242	8.22936	13.8089	7.83604	7.94638	11.9581	9.3604	8.64851	11.157	11.1714
GSM3077665	high	11.157	9.81505	7.10914	11.4725	12.0437	8.58022	13.3748	8.41979	6.74719	11.8398	9.26213	8.77462	11.3539	11.422
GSM3077679	low	11.2298	7.79456	6.86013	11.6288	11.8979	8.53776	13.6332	8.9191	7.04482	12.2389	8.88052	9.37724	11.7544	11.2023
GSM3077682	low	11.6606	7.71154	6.74196	11.3081	12.0617	7.52536	13.3609	7.71154	7.38796	11.9747	9.20192	9.40764	11.1309	11.622
GSM3077684	low	11.7211	8.14449	6.54739	11.3912	11.8138	7.95448	13.5525	8.35709	7.30684	12.0264	9.54679	9.89281	11.049	11.6196
GSM3077701	low	12.003	10.6782	6.60421	12.4342	11.5218	8.44293	13.4618	8.65232	7.16291	11.3154	9.58275	9.54901	10.4235	10.9111
GSM3077704	low	11.6376	9.67612	6.72161	12.4267	11.8551	8.76376	13.8192	8.50246	7.80842	12.1553	9.39048	9.66827	11.043	11.4848
GSM3077707	low	11.5673	8.48948	6.59846	11.3856	12.003	8.1163	13.3473	8.08374	7.57756	12.6557	9.39048	9.61384	11.7591	11.866
GSM3077721	low	10.7599	8.38732	6.94067	11.5321	12.0897	8.31997	13.6838	8.31997	7.48915	12.1941	9.13469	8.92868	11.4294	11.6768
GSM3077724	low	11.0323	8.26557	6.63519	11.6174	11.8712	8.51549	13.4767	8.14404	7.71902	12.2919	9.33983	9.18576	11.3949	11.5341
GSM3077741	low	11.4006	9.66035	6.74017	11.0414	12.0151	8.30065	13.2255	7.70639	7.54106	12.4706	8.70007	9.97291	11.6512	11.4989
GSM3077787	low	11.4928	10.619	6.62778	11.7352	11.7211	8.48092	13.1638	8.17949	6.89134	11.7915	9.34398	9.24835	11.0206	11.4294
GSM3077790	low	11.3027	9.83815	6.62974	11.7329	12.056	7.75287	13.3882	8.16932	6.89366	12	9.43148	9.22795	11.2161	11.6675
GSM3077792	low	11.5673	10.3292	6.69976	11.7994	11.6561	7.62311	13.6332	7.76349	6.83106	11.6331	9.4675	9.2812	10.9523	11.1169
GSM3077801	low	11.5031	10.3584	6.64235	11.4062	11.4907	7.81255	13.1516	7.68299	7.81255	11.622	8.78114	8.85551	10.855	11.0354
GSM3077804	low	11.1634	10.5946	6.98278	11.3245	11.7692	8.36155	13.1159	7.21502	7.7433	11.8979	9.20235	8.33719	11.1201	10.9934
GSM3077807	low	11.1698	10.2637	6.59007	10.8867	11.8043	8.89359	13.3609	8.68136	7.2191	12.1553	9.13343	9.25454	11.4179	11.7352
GSM3077822	low	11.4967	8.18527	6.65331	10.1753	11.5801	7.6688	13.2001	7.94619	7.02958	11.7941	8.9956	8.78943	11.1424	11.3687
GSM3077825	low	11.5716	9.31461	6.74285	10.7798	12.1116	8.01267	13.3057	8.25502	6.90352	11.8398	8.68585	9.15864	11.6651	11.4159
GSM3077827	low	11.774	10.9262	6.57858	12.0319	11.2161	8.0772	13.7708	8.57236	7.26602	12.2389	9.51294	8.51243	11.4725	11.4666
GSM3077841	low	11.101	9.13301	6.73312	11.941	11.449	7.76256	13.8743	8.44016	7.51878	12.4267	9.18825	8.8868	11.3876	11.9355
GSM3077843	high	11.1309	9.83745	6.99659	11.7113	12.0379	8.37887	13.7708	8.24061	7.44371	11.8608	9.47715	9.02328	11.1122	11.7692
GSM3077916	low	11.526	10.3575	6.6163	11.2974	11.3136	7.59997	13.2715	7.9116	7.95343	12.2854	9.28961	8.88934	11.4372	11.7449
GSM3077919	low	11.7941	7.76349	6.51589	10.0691	12.003	7.65934	13.6838	7.3005	7.7147	12.0589	9.31092	8.62002	6.57863	11.7045
GSM3077930	low	11.9747	9.96851	6.66751	11.2991	11.4725	7.64764	13.5365	7.72887	7.16264	11.7994	9.53953	9.77559	11.0521	11.2298
GSM3077934	low	11.997	7.96423	6.89771	11.1294	12.124	7.81862	12.8224	7.63626	6.74466	11.6724	9.67427	9.43805	11.1891	11.1201
GSM3077971	high	11.8267	6.99032	6.57694	10.6365	11.7544	8.2281	13.3335	8.02591	7.25262	12.2193	9.3619	8.92939	11.3245	11.2093
GSM3077975	high	11.2058	9.85706	6.88341	11.2504	11.8293	9.00639	13.3057	8.04043	7.11163	11.9328	9.56202	9.21801	10.9765	11.157
GSM3077977	low	11.4805	10.8168	6.60758	11.7473	11.5052	7.10142	13.6498	7.54393	7.25073	11.3335	9.65491	8.68746	10.6142	11.1153
GSM3077991	high	11.3912	7.6119	6.90169	11.453	12.1941	9.0275	13.1159	8.80933	7.24743	11.9917	9.23232	8.92482	11.2261	11.4647
GSM3077994	low	10.9111	9.28961	6.59341	11.0778	11.9719	8.10383	13.5681	8.59709	7.41183	12.5301	8.68167	8.50246	11.5589	11.6629
GSM3078009	low	11.2745	6.97109	6.47395	11.5362	11.6467	8.63631	13.4618	8.39904	6.70663	11.9553	9.14262	8.78051	11.0414	11.6629
GSM3078011	low	11.2058	10.3453	6.74107	11.3027	11.1957	8.32639	13.3335	8.26811	7.37197	12.5376	9.88802	9.18321	11.576	11.5972
GSM3078013	high	11.4331	9.66765	6.71397	11.422	12.149	7.15265	12.9229	7.27983	7.6384	11.6789	9.24383	9.51779	11.5218	11.3987
GSM3078036	low	11.4257	10.2018	6.62683	11.941	11.4412	8.00148	13.5067	8.32218	6.92651	11.8712	9.30385	8.87188	10.7418	11.1391
GSM3078038	low	11.5464	7.086	7.086	10.9694	11.774	8.90999	13.3473	8.15846	7.8993	11.6196	9.50749	9.41628	10.8218	10.9084
GSM3078041	low	11.779	10.224	6.62387	11.642	11.2956	8.66022	13.7708	9.01835	6.74859	12.2259	9.55635	9.56316	11.2887	11.8925
GSM3078068	low	10.6816	10.5547	6.55235	11.449	11.5093	8.10488	13.5998	8.35489	7.30181	11.8608	9.04222	8.3657	11.0655	11.5218
GSM3078139	low	11.9468	9.5401	6.59791	12.7563	10.5762	8.22349	13.292	8.19542	7.76167	12.5532	10.0313	8.42979	11.5424	11.5801
GSM3078154	high	11.2127	8.30595	6.60578	10.6633	12.0264	8.43004	12.3908	8.46592	6.55029	11.2504	9.11147	9.35361	10.851	10.0139
GSM3078166	high	11.642	9.66578	6.76227	12.7563	11.9856	7.29504	12.9334	7.21545	7.24108	11.4294	9.83061	7.82846	11.3912	10.6043
GSM3078169	high	11.5822	9.17757	6.4212	12.4706	12.5003	7.92577	13.0492	7.97224	7.50692	12.2455	9.73883	7.63381	12.0151	11.5218
GSM3078171	high	11.1858	9.00712	6.51291	11.4928	12.8734	7.24306	12.6891	7.73523	8.28976	12.4669	9.49338	7.5379	12.2991	11.7473
GSM3078174	high	11.199	8.78404	6.60347	12.4416	12.7739	8.2518	12.5845	8.30261	7.72132	12.2389	9.832	7.64577	12.0264	11.8925
GSM3078176	high	11.3836	7.84702	6.63871	12.2955	12.7649	8.36354	12.5532	8.35804	7.46468	12.3339	9.60404	7.66867	12.0927	11.3462
GSM3078178	high	11.3353	9.2812	6.58095	12.9746	12.748	8.45644	13.0169	8.36328	7.39503	11.9581	9.55016	7.77902	11.6883	11.5994
GSM3078181	high	10.8383	8.88474	6.65244	11.9242	12.7739	7.86336	12.6238	8.13383	7.86902	12.561	9.56146	6.98569	12.4706	11.9804
GSM3078188	high	10.6464	7.51377	6.56995	11.3687	12.7826	7.7886	12.4155	7.93416	7.74358	12.3129	9.47825	7.33192	12.6482	12.124
GSM3078190	high	11.3462	8.98268	6.55743	12.1116	12.7826	8.43715	12.8	8.39093	7.11771	11.8189	9.78472	7.66012	11.9033	10.9694
GSM3078192	high	11.4725	9.14767	6.69164	12.047	12.4782	8.15073	12.7563	8.2215	7.5361	12.2586	9.59032	7.34084	11.8551	11.53
GSM3078227	high	11.9355	8.49901	6.67324	12.1941	12.4632	7.78642	12.9436	7.70738	8.37276	12.3195	9.44422	9.12523	12.149	11.3208
GSM3078230	high	11.8871	8.66721	6.59573	12.0927	11.774	7.6055	13.4472	7.47871	7.47871	11.6467	9.36771	9.08652	11.4647	11.1309
GSM3078232	high	11.8608	7.70595	6.68942	12.056	11.6467	8.04213	13.2255	7.39667	7.4491	11.2991	8.80901	8.90337	11.6907	10.8155
GSM3078234	high	11.8241	6.83722	6.48728	12.3979	12.1116	7.7004	13.1046	7.83389	7.32518	11.6977	9.33889	9.27073	11.6063	11.0003
GSM3078237	high	12.056	9.31697	6.50396	11.7352	11.5093	7.41067	13.2255	7.56347	7.45931	11.4805	9.47882	9.1543	11.247	10.8257
GSM3078242	high	11.7815	9.03208	6.65059	12.3697	12.5003	7.9978	13.0492	8.15095	7.96844	11.8241	9.53278	9.23723	11.8608	11.53
GSM3078244	high	12.6717	7.44404	6.70076	12.5454	11.693	8.0493	13.3473	7.56334	7.84738	10.7538	9.66704	9.63409	11.0191	10.6464
GSM3078247	high	11.3574	9.12322	6.53328	12.0804	12.2655	8.20473	13.1398	8.37479	8.21957	11.6288	9.24699	9.36819	11.6196	11.2367
GSM3078250	high	12.0804	9.4026	6.91621	12.3767	12.0208	8.46233	13.2255	8.42395	7.21594	11.3574	9.31838	9.65254	11.7449	11.0716
GSM3078252	high	12.0319	8.77786	6.5213	12.3195	12.0804	7.55715	13.2124	7.92224	8.05387	11.5177	9.23273	9.9606	11.3317	11.101
GSM3078255	high	10.8434	9.67612	6.59722	10.9205	11.9271	6.75863	12.4342	6.66648	6.82372	11.4725	9.53897	8.65201	10.8602	10.501
GSM3078258	high	11.8138	10.1013	6.68521	12.118	12.5454	7.45615	13.4028	7.9688	7.2501	11.4887	9.50261	9.81843	11.2334	11.0626
GSM3078304	high	11.3482	9.56815	6.59698	11.4608	12.4934	7.55726	13.0936	7.83668	7.18927	11.2228	9.49881	9.62026	11.0687	10.9137
GSM3078335	high	11.144	8.53438	6.69181	10.827	12.7649	8.39824	12.9848	8.67371	7.43161	11.7449	8.98609	9.71354	11.1634	11.0823
GSM3078342	high	11.453	10.1433	7.39827	11.4627	11.9033	7.29541	12.5076	7.50299	6.78703	11.2195	9.12322	8.97993	10.9892	10.7274
GSM3078360	low	11.0446	9.41524	6.53808	11.2974	12.1116	7.88135	12.9901	7.83245	6.99899	12.0264	9.29057	8.84141	11.5738	10.7587
GSM3078387	low	11.1827	10.0191	6.52689	10.5805	12.1303	8.52824	12.8931	8.70386	7.85521	11.7544	9.18576	9.30618	11.7113	10.9934
GSM3078390	high	11.0521	9.84212	6.5903	11.6835	12.5532	7.20331	12.9537	7.42783	6.85245	11.3539	9.33696	9.05418	11.228	11.0339
GSM3078425	high	11.3136	8.42544	6.54826	11.7765	12.0681	7.67385	12.7914	7.61548	6.86685	11.6606	9.77559	9.59771	11.2384	10.7662
GSM3078444	high	11.2745	9.63351	6.71529	10.9552	12.4342	7.49589	12.8832	8.39167	7.66012	11.6859	9.34594	9.165	11.2127	10.8854
GSM3078495	high	11.941	9.75851	6.51507	12.5767	11.8712	8.14604	13.7008	8.1497	7.27938	12.0867	9.16922	9.44318	11.5801	11.693
GSM3078497	low	12.2919	8.99068	6.56789	13.0713	11.1634	8.19542	13.5837	8.1473	7.59782	12.1616	9.8564	9.76493	11.2644	11.8608
GSM3078499	low	12.569	9.94878	6.56635	12.9848	10.0847	7.24838	13.4916	7.27773	7.10584	11.1057	9.8731	8.8979	10.195	11.1698
GSM3078502	low	12.348	9.90345	6.64096	12.4706	11.285	8.24758	13.5837	7.96055	7.58132	12.2004	9.69688	9.73696	11.3574	11.6606
GSM3078503	low	11.9033	9.6906	6.64024	12.7394	11.285	7.81404	13.3057	7.68115	7.88039	12.7649	9.35165	9.12322	11.4294	11.8088
GSM3078505	low	12.2133	9.21133	6.49887	13.0936	10.6498	7.21838	13.2255	7.15006	7.16607	12.3697	9.95838	9.26844	10.6633	11.5885
GSM3078507	low	12.0437	9.64118	6.575	12.7309	10.9001	8.18595	13.3057	7.86459	7.82433	12.2919	9.5384	9.56869	11.1957	11.6651
GSM3078510	low	11.9917	9.70925	6.77884	12.6891	10.9056	7.38067	13.4322	7.52947	7.17103	12.348	9.84212	9.31606	10.958	11.4294
