# Supplementary material for: Developing a novel immune infiltration-associated mitophagy prediction model for amyotrophic lateral sclerosis using bioinformatics strategies
Source: Front Immunol. 2024 Mar 27;15:1360527. doi: 10.3389/fimmu.2024.1360527 (PMC11005030; doi:10.3389/fimmu.2024.1360527)
Supplement: Supplementary file 8 [file Table_7.xls]

GSM	group	status	time	sex	age	site
GSM3076582	ALS	0	0.799390828199861	m	72.69	s
GSM3076584	ALS	0	0.452313483915134	m	66.97	s
GSM3076586	ALS	0	2.5519986310746	f	73.73	b
GSM3076588	CON	NA	NA	m	NA	NA
GSM3076590	CON	NA	NA	m	NA	NA
GSM3076592	CON	NA	NA	f	NA	NA
GSM3076593	CON	NA	NA	m	NA	NA
GSM3076595	ALS	0	1.4098288843258	m	53.84	b
GSM3076597	ALS	0	3.32093771389459	m	67.51	s
GSM3076598	ALS	0	1.54112251882272	m	51.22	s
GSM3076600	ALS	0	1.39019164955511	f	75.13	b
GSM3076602	ALS	0	1.56297056810403	f	62.5	s
GSM3076604	ALS	1	6.59347022587269	f	38.54	s
GSM3076607	ALS	0	3.50171800136892	m	46.59	s
GSM3076608	CON	NA	NA	f	NA	NA
GSM3076611	CON	NA	NA	f	NA	NA
GSM3076613	CON	NA	NA	m	NA	NA
GSM3076615	CON	NA	NA	m	NA	NA
GSM3076617	ALS	0	0.664934976043796	m	74.73	s
GSM3076619	ALS	0	1.3441273100616	m	56.43	s
GSM3076622	ALS	0	2.30061601642711	m	50.8	b
GSM3076624	CON	NA	NA	f	NA	NA
GSM3076627	CON	NA	NA	m	NA	NA
GSM3076629	CON	NA	NA	f	NA	NA
GSM3076631	CON	NA	NA	f	NA	NA
GSM3076633	CON	NA	NA	f	NA	NA
GSM3076635	CON	NA	NA	m	NA	NA
GSM3076637	CON	NA	NA	f	NA	NA
GSM3076640	CON	NA	NA	f	NA	NA
GSM3076642	CON	NA	NA	f	NA	NA
GSM3076644	CON	NA	NA	m	NA	NA
GSM3076647	ALS	0	2.85798083504449	m	73.09	s
GSM3076649	CON	NA	NA	f	NA	NA
GSM3076651	CON	NA	NA	m	NA	NA
GSM3076653	CON	NA	NA	f	NA	NA
GSM3076655	CON	NA	NA	f	NA	NA
GSM3076657	CON	NA	NA	f	NA	NA
GSM3076659	CON	NA	NA	f	NA	NA
GSM3076661	ALS	1	6.50350444900753	m	31.58	s
GSM3076662	ALS	0	1.45435318275153	f	77.79	s
GSM3076665	CON	NA	NA	f	NA	NA
GSM3076667	CON	NA	NA	f	NA	NA
GSM3076669	ALS	0	1.77547570157427	m	70.23	s
GSM3076671	CON	NA	NA	f	NA	NA
GSM3076673	CON	NA	NA	f	NA	NA
GSM3076675	CON	NA	NA	m	NA	NA
GSM3076677	CON	NA	NA	f	NA	NA
GSM3076679	ALS	0	2.20386036960986	f	70.56	b
GSM3076681	ALS	0	12.9265366187543	f	60.53	b
GSM3076683	ALS	0	4.38314168377823	f	68.43	s
GSM3076686	CON	NA	NA	m	NA	NA
GSM3076688	CON	NA	NA	m	NA	NA
GSM3076690	CON	NA	NA	m	NA	NA
GSM3076692	CON	NA	NA	m	NA	NA
GSM3076693	ALS	0	8.2794661190965	f	53.7	s
GSM3076695	CON	NA	NA	m	NA	NA
GSM3076697	CON	NA	NA	m	NA	NA
GSM3076699	CON	NA	NA	f	NA	NA
GSM3076701	CON	NA	NA	f	NA	NA
GSM3076702	ALS	0	2.21550992470911	f	78.74	s
GSM3076704	ALS	0	2.34164271047228	f	51.26	s
GSM3076706	ALS	1	5.3221492128679	f	63.94	b
GSM3076708	ALS	0	0.780362765229299	f	88.49	s
GSM3076710	CON	NA	NA	m	NA	NA
GSM3076712	CON	NA	NA	m	NA	NA
GSM3076714	CON	NA	NA	f	NA	NA
GSM3076716	CON	NA	NA	m	NA	NA
GSM3076718	ALS	0	2.97538672142369	f	67.36	s
GSM3076720	CON	NA	NA	m	NA	NA
GSM3076722	CON	NA	NA	m	NA	NA
GSM3076725	CON	NA	NA	m	NA	NA
GSM3076727	CON	NA	NA	f	NA	NA
GSM3076729	ALS	1	7.58819986310746	m	63.24	s
GSM3076731	CON	NA	NA	m	NA	NA
GSM3076733	CON	NA	NA	f	NA	NA
GSM3076735	CON	NA	NA	f	NA	NA
GSM3076737	CON	NA	NA	f	NA	NA
GSM3076739	CON	NA	NA	m	NA	NA
GSM3076741	CON	NA	NA	f	NA	NA
GSM3076743	CON	NA	NA	m	NA	NA
GSM3076746	CON	NA	NA	m	NA	NA
GSM3076749	CON	NA	NA	f	NA	NA
GSM3076751	CON	NA	NA	f	NA	NA
GSM3076753	ALS	0	0.939500342231355	m	69.99	b
GSM3076755	CON	NA	NA	f	NA	NA
GSM3076757	CON	NA	NA	f	NA	NA
GSM3076758	CON	NA	NA	m	NA	NA
GSM3076760	CON	NA	NA	m	NA	NA
GSM3076762	CON	NA	NA	f	NA	NA
GSM3076763	CON	NA	NA	f	NA	NA
GSM3076765	CON	NA	NA	m	NA	NA
GSM3076767	ALS	0	3.01479808350445	f	80.58	b
GSM3076768	ALS	0	1.28502395619439	m	59.78	s
GSM3076770	CON	NA	NA	f	NA	NA
GSM3076771	CON	NA	NA	m	NA	NA
GSM3076772	CON	NA	NA	m	NA	NA
GSM3076774	CON	NA	NA	f	NA	NA
GSM3076775	ALS	0	1.92098562628337	f	71.04	b
GSM3076777	CON	NA	NA	f	NA	NA
GSM3076779	CON	NA	NA	m	NA	NA
GSM3076780	CON	NA	NA	m	NA	NA
GSM3076782	CON	NA	NA	f	NA	NA
GSM3076784	CON	NA	NA	m	NA	NA
GSM3076786	CON	NA	NA	m	NA	NA
GSM3076788	ALS	0	1.40292950034223	m	59.12	s
GSM3076789	CON	NA	NA	f	NA	NA
GSM3076793	CON	NA	NA	f	NA	NA
GSM3076794	ALS	0	0.909192334017803	m	69.47	b
GSM3076796	ALS	0	2.79996577686516	m	64.25	s
GSM3076798	ALS	0	3.09804928131418	m	70.75	s
GSM3076800	CON	NA	NA	f	NA	NA
GSM3076806	CON	NA	NA	m	NA	NA
GSM3076808	CON	NA	NA	f	NA	NA
GSM3076810	CON	NA	NA	f	NA	NA
GSM3076812	ALS	0	4.15197125256673	m	61.77	b
GSM3076813	ALS	0	2.41871321013005	f	70.66	s
GSM3076815	CON	NA	NA	f	NA	NA
GSM3076817	CON	NA	NA	m	NA	NA
GSM3076818	CON	NA	NA	f	NA	NA
GSM3076820	CON	NA	NA	f	NA	NA
GSM3076821	ALS	0	2.98449007529089	m	80.06	s
GSM3076823	ALS	0	0.769568788501019	m	64.06	s
GSM3076824	CON	NA	NA	m	NA	NA
GSM3076826	CON	NA	NA	f	NA	NA
GSM3076828	CON	NA	NA	f	NA	NA
GSM3076830	CON	NA	NA	m	NA	NA
GSM3076832	ALS	1	9.66099247091033	m	61.89	s
GSM3076834	CON	NA	NA	m	NA	NA
GSM3076836	CON	NA	NA	m	NA	NA
GSM3076837	CON	NA	NA	m	NA	NA
GSM3076839	CON	NA	NA	m	NA	NA
GSM3076842	ALS	0	4.47691307323751	f	59.43	b
GSM3076843	ALS	0	3.15189596167009	f	54.28	b
GSM3076845	ALS	0	1.76187542778918	f	83.9	b
GSM3076847	ALS	1	4.7898083504449	f	66.69	s
GSM3076849	ALS	0	1.68334702258727	m	56.83	s
GSM3076851	ALS	0	2.0095961670089	m	53.18	b
GSM3076854	ALS	0	3.26772073921971	m	58.26	s
GSM3076856	CON	NA	NA	f	NA	NA
GSM3076858	CON	NA	NA	m	NA	NA
GSM3076860	CON	NA	NA	f	NA	NA
GSM3076862	CON	NA	NA	f	NA	NA
GSM3076863	ALS	0	2.28078028747433	f	64.98	b
GSM3076865	ALS	0	2.06118412046543	m	62.01	s
GSM3076867	ALS	1	5.09093086926762	f	31.15	s
GSM3076869	CON	NA	NA	f	NA	NA
GSM3076871	CON	NA	NA	f	NA	NA
GSM3076873	CON	NA	NA	f	NA	NA
GSM3076875	CON	NA	NA	f	NA	NA
GSM3076877	ALS	0	2.49845311430527	m	24.16	s
GSM3076879	CON	NA	NA	m	NA	NA
GSM3076880	ALS	0	2.16448323066392	m	70.29	s
GSM3076882	ALS	0	3.52133470225873	f	69.53	s
GSM3076884	CON	NA	NA	f	NA	NA
GSM3076886	CON	NA	NA	f	NA	NA
GSM3076888	CON	NA	NA	f	NA	NA
GSM3076889	CON	NA	NA	m	NA	NA
GSM3076891	ALS	0	3.59668720054756	m	70.84	s
GSM3076893	ALS	0	1.93667351129365	f	67.32	s
GSM3076895	ALS	0	2.48850102669405	m	78.3	b
GSM3076897	ALS	0	4.30479123887748	m	60.7	s
GSM3076899	ALS	0	4.81620807665982	m	36.32	s
GSM3076901	ALS	0	3.77488021902806	m	74.9	b
GSM3076903	CON	NA	NA	f	NA	NA
GSM3076905	CON	NA	NA	f	NA	NA
GSM3076907	CON	NA	NA	f	NA	NA
GSM3076910	CON	NA	NA	m	NA	NA
GSM3076911	ALS	0	4.0374674880219	m	65.66	s
GSM3076913	ALS	0	16.5065845311431	m	43.08	s
GSM3076916	ALS	0	1.74144421629022	m	72.75	s
GSM3076918	CON	NA	NA	m	NA	NA
GSM3076920	CON	NA	NA	f	NA	NA
GSM3076923	CON	NA	NA	m	NA	NA
GSM3076925	CON	NA	NA	m	NA	NA
GSM3076927	ALS	0	1.57277891854893	m	69.97	b
GSM3076929	ALS	0	4.60292950034223	m	63.92	s
GSM3076931	ALS	0	1.14448323066392	m	63.31	s
GSM3076933	ALS	0	2.35771389459275	f	68.58	s
GSM3076935	CON	NA	NA	f	NA	NA
GSM3076937	CON	NA	NA	f	NA	NA
GSM3076939	CON	NA	NA	f	NA	NA
GSM3076941	CON	NA	NA	m	NA	NA
GSM3076943	CON	NA	NA	f	NA	NA
GSM3076945	CON	NA	NA	f	NA	NA
GSM3076947	CON	NA	NA	m	NA	NA
GSM3076949	CON	NA	NA	m	NA	NA
GSM3076951	ALS	0	2.08085557837097	f	65.67	b
GSM3076955	ALS	0	3.10681040383299	f	61.95	b
GSM3076956	ALS	1	7.44450376454483	m	68.78	b
GSM3076958	CON	NA	NA	m	NA	NA
GSM3076959	CON	NA	NA	f	NA	NA
GSM3076961	CON	NA	NA	m	NA	NA
GSM3076963	CON	NA	NA	m	NA	NA
GSM3076964	CON	NA	NA	m	NA	NA
GSM3076966	CON	NA	NA	m	NA	NA
GSM3076969	CON	NA	NA	m	NA	NA
GSM3076971	CON	NA	NA	m	NA	NA
GSM3076972	ALS	0	1.85140999315537	m	63.69	s
GSM3076974	ALS	0	2.12735797399043	f	74.13	s
GSM3076976	CON	NA	NA	m	NA	NA
GSM3076978	CON	NA	NA	f	NA	NA
GSM3076980	CON	NA	NA	f	NA	NA
GSM3076982	CON	NA	NA	f	NA	NA
GSM3076984	CON	NA	NA	f	NA	NA
GSM3076985	CON	NA	NA	f	NA	NA
GSM3076986	CON	NA	NA	f	NA	NA
GSM3076989	CON	NA	NA	f	NA	NA
GSM3076991	ALS	0	2.3798288843258	m	80.87	s
GSM3076994	ALS	0	3.50922655715264	m	71.82	s
GSM3076997	ALS	0	1.63619438740589	m	62.32	s
GSM3076999	CON	NA	NA	f	NA	NA
GSM3077002	CON	NA	NA	m	NA	NA
GSM3077004	CON	NA	NA	m	NA	NA
GSM3077006	CON	NA	NA	m	NA	NA
GSM3077008	ALS	0	3.35030116358659	m	58.61	b
GSM3077015	CON	NA	NA	m	NA	NA
GSM3077018	CON	NA	NA	m	NA	NA
GSM3077022	CON	NA	NA	f	NA	NA
GSM3077024	CON	NA	NA	m	NA	NA
GSM3077027	ALS	0	3.09111567419576	f	35.08	s
GSM3077030	ALS	0	3.46418891170431	f	73.62	b
GSM3077032	ALS	0	0.992772073921984	f	71.96	b
GSM3077035	CON	NA	NA	f	NA	NA
GSM3077037	CON	NA	NA	m	NA	NA
GSM3077039	CON	NA	NA	m	NA	NA
GSM3077042	CON	NA	NA	f	NA	NA
GSM3077044	CON	NA	NA	m	NA	NA
GSM3077047	CON	NA	NA	m	NA	NA
GSM3077050	CON	NA	NA	m	NA	NA
GSM3077052	CON	NA	NA	m	NA	NA
GSM3077055	CON	NA	NA	f	NA	NA
GSM3077059	CON	NA	NA	m	NA	NA
GSM3077061	ALS	0	1.66205338809034	f	71.34	s
GSM3077063	ALS	0	0.56271731690623	f	79.67	b
GSM3077066	CON	NA	NA	m	NA	NA
GSM3077068	CON	NA	NA	f	NA	NA
GSM3077071	CON	NA	NA	m	NA	NA
GSM3077073	CON	NA	NA	m	NA	NA
GSM3077076	ALS	0	1.68676933607119	m	55.83	b
GSM3077079	ALS	0	4.89036960985626	m	74.97	s
GSM3077081	ALS	0	5.11965092402464	m	66.79	s
GSM3077084	ALS	1	6.23303216974675	m	57.14	s
GSM3077086	CON	NA	NA	m	NA	NA
GSM3077088	CON	NA	NA	f	NA	NA
GSM3077090	CON	NA	NA	m	NA	NA
GSM3077093	CON	NA	NA	f	NA	NA
GSM3077096	ALS	0	1.51419575633128	m	58.16	s
GSM3077098	ALS	0	2.69123887748118	m	66.1	s
GSM3077101	ALS	0	1.25509240246407	m	61.71	b
GSM3077103	CON	NA	NA	f	NA	NA
GSM3077105	CON	NA	NA	m	NA	NA
GSM3077107	CON	NA	NA	m	NA	NA
GSM3077110	CON	NA	NA	m	NA	NA
GSM3077112	ALS	0	1.45748117727584	f	65.42	b
GSM3077114	ALS	0	1.08835728952772	f	77.31	s
GSM3077117	ALS	0	1.44131416837782	f	59.84	s
GSM3077119	CON	NA	NA	f	NA	NA
GSM3077122	CON	NA	NA	m	NA	NA
GSM3077124	CON	NA	NA	f	NA	NA
GSM3077129	CON	NA	NA	f	NA	NA
GSM3077133	CON	NA	NA	f	NA	NA
GSM3077134	CON	NA	NA	m	NA	NA
GSM3077136	CON	NA	NA	m	NA	NA
GSM3077138	CON	NA	NA	m	NA	NA
GSM3077141	ALS	0	0.927173169062286	m	77.4	s
GSM3077143	ALS	0	0.810403832991099	f	84	s
GSM3077146	CON	NA	NA	m	NA	NA
GSM3077148	CON	NA	NA	f	NA	NA
GSM3077150	CON	NA	NA	m	NA	NA
GSM3077153	CON	NA	NA	m	NA	NA
GSM3077156	CON	NA	NA	m	NA	NA
GSM3077158	CON	NA	NA	m	NA	NA
GSM3077160	CON	NA	NA	m	NA	NA
GSM3077162	CON	NA	NA	f	NA	NA
GSM3077165	ALS	0	3.80575633127995	m	74.39	s
GSM3077170	ALS	0	8.24191649555099	f	40.96	s
GSM3077172	ALS	0	0.934729637234767	m	64.76	b
GSM3077174	CON	NA	NA	m	NA	NA
GSM3077177	CON	NA	NA	m	NA	NA
GSM3077179	CON	NA	NA	m	NA	NA
GSM3077189	CON	NA	NA	m	NA	NA
GSM3077192	CON	NA	NA	m	NA	NA
GSM3077194	CON	NA	NA	m	NA	NA
GSM3077196	CON	NA	NA	m	NA	NA
GSM3077199	ALS	0	1.56049281314169	m	60.92	b
GSM3077201	ALS	0	2.18086242299795	f	64.16	b
GSM3077203	ALS	0	4.85409993155373	m	42.56	b
GSM3077205	CON	NA	NA	f	NA	NA
GSM3077209	CON	NA	NA	f	NA	NA
GSM3077211	CON	NA	NA	m	NA	NA
GSM3077213	CON	NA	NA	m	NA	NA
GSM3077215	CON	NA	NA	m	NA	NA
GSM3077217	CON	NA	NA	f	NA	NA
GSM3077219	CON	NA	NA	m	NA	NA
GSM3077221	CON	NA	NA	f	NA	NA
GSM3077224	ALS	0	5.40677618069815	m	62.7	s
GSM3077227	ALS	1	5.42344284736483	m	81.35	b
GSM3077229	CON	NA	NA	f	NA	NA
GSM3077231	CON	NA	NA	f	NA	NA
GSM3077240	CON	NA	NA	m	NA	NA
GSM3077244	CON	NA	NA	f	NA	NA
GSM3077246	ALS	0	3.56930869267624	f	54.84	s
GSM3077248	ALS	0	2.76926762491444	m	60.1	b
GSM3077251	ALS	0	1.82125941136209	m	62.74	s
GSM3077253	ALS	0	4.80472963723477	f	60.89	b
GSM3077254	CON	NA	NA	f	NA	NA
GSM3077256	CON	NA	NA	f	NA	NA
GSM3077259	CON	NA	NA	f	NA	NA
GSM3077261	CON	NA	NA	m	NA	NA
GSM3077266	ALS	0	2.53425735797398	f	60.45	b
GSM3077269	ALS	0	1.67298425735797	m	51.57	b
GSM3077272	ALS	0	2.37993155373032	f	47.72	b
GSM3077274	ALS	0	2.61425735797399	m	56.37	s
GSM3077276	ALS	0	2.50117727583846	m	70.98	s
GSM3077278	ALS	1	5.15594113620808	m	50.97	s
GSM3077281	ALS	0	1.78456536618754	f	77.75	b
GSM3077283	CON	NA	NA	f	NA	NA
GSM3077285	CON	NA	NA	m	NA	NA
GSM3077287	CON	NA	NA	m	NA	NA
GSM3077290	CON	NA	NA	f	NA	NA
GSM3077293	ALS	0	5.39100616016427	m	35.34	b
GSM3077295	ALS	0	3.21117727583847	m	58.27	s
GSM3077300	ALS	0	5.6812114989733	m	56.75	s
GSM3077303	ALS	0	1.94533196440794	f	83.67	s
GSM3077305	CON	NA	NA	m	NA	NA
GSM3077307	CON	NA	NA	f	NA	NA
GSM3077311	CON	NA	NA	f	NA	NA
GSM3077313	CON	NA	NA	m	NA	NA
GSM3077315	CON	NA	NA	f	NA	NA
GSM3077318	CON	NA	NA	m	NA	NA
GSM3077321	CON	NA	NA	m	NA	NA
GSM3077323	CON	NA	NA	f	NA	NA
GSM3077325	ALS	0	2.62893223819302	m	61.33	s
GSM3077330	ALS	0	2.97787132101301	m	51.53	b
GSM3077332	ALS	0	1.15011635865845	f	74.88	b
GSM3077334	ALS	0	3.19085557837098	m	32.56	s
GSM3077336	CON	NA	NA	f	NA	NA
GSM3077338	CON	NA	NA	f	NA	NA
GSM3077340	CON	NA	NA	m	NA	NA
GSM3077342	CON	NA	NA	m	NA	NA
GSM3077344	ALS	1	5.10093086926762	m	47.14	b
GSM3077350	ALS	0	3.25908966461328	f	72.27	s
GSM3077352	ALS	1	5.28497604380562	m	61.65	s
GSM3077355	CON	NA	NA	f	NA	NA
GSM3077357	CON	NA	NA	f	NA	NA
GSM3077359	CON	NA	NA	m	NA	NA
GSM3077361	CON	NA	NA	f	NA	NA
GSM3077364	ALS	0	0.677180013689252	m	56.24	s
GSM3077366	ALS	1	5.84258042436687	f	82.59	b
GSM3077368	ALS	0	2.7031074606434	m	41.16	s
GSM3077370	CON	NA	NA	m	NA	NA
GSM3077372	CON	NA	NA	m	NA	NA
GSM3077374	CON	NA	NA	m	NA	NA
GSM3077377	CON	NA	NA	f	NA	NA
GSM3077380	ALS	0	1.80501026694046	f	58.08	s
GSM3077383	ALS	0	3.72370978781656	m	48.06	s
GSM3077386	ALS	0	0.944948665297744	m	83.63	s
GSM3077388	CON	NA	NA	f	NA	NA
GSM3077391	CON	NA	NA	m	NA	NA
GSM3077393	CON	NA	NA	m	NA	NA
GSM3077396	CON	NA	NA	f	NA	NA
GSM3077398	CON	NA	NA	m	NA	NA
GSM3077401	CON	NA	NA	m	NA	NA
GSM3077404	CON	NA	NA	f	NA	NA
GSM3077406	CON	NA	NA	f	NA	NA
GSM3077408	ALS	1	5.00141683778234	m	31.13	s
GSM3077410	CON	NA	NA	m	NA	NA
GSM3077412	CON	NA	NA	m	NA	NA
GSM3077414	CON	NA	NA	m	NA	NA
GSM3077416	CON	NA	NA	f	NA	NA
GSM3077419	CON	NA	NA	m	NA	NA
GSM3077422	CON	NA	NA	m	NA	NA
GSM3077424	CON	NA	NA	m	NA	NA
GSM3077425	CON	NA	NA	m	NA	NA
GSM3077426	ALS	1	5.42742642026009	f	64.73	s
GSM3077428	ALS	0	4.16163586584531	f	58.85	b
GSM3077430	ALS	0	2.45869267624914	f	70.85	b
GSM3077441	ALS	0	1.81791238877481	m	64.23	b
GSM3077449	CON	NA	NA	m	NA	NA
GSM3077452	CON	NA	NA	f	NA	NA
GSM3077454	CON	NA	NA	m	NA	NA
GSM3077456	CON	NA	NA	f	NA	NA
GSM3077459	CON	NA	NA	f	NA	NA
GSM3077461	CON	NA	NA	m	NA	NA
GSM3077464	CON	NA	NA	m	NA	NA
GSM3077467	CON	NA	NA	m	NA	NA
GSM3077469	ALS	0	3.79257357973991	m	42.05	b
GSM3077473	ALS	0	0.337296372347708	f	64.61	s
GSM3077476	ALS	0	0.477604380561253	m	61.02	b
GSM3077483	CON	NA	NA	m	NA	NA
GSM3077485	CON	NA	NA	m	NA	NA
GSM3077487	CON	NA	NA	m	NA	NA
GSM3077489	CON	NA	NA	f	NA	NA
GSM3077492	ALS	1	5.256810403833	m	75.8	b
GSM3077495	CON	NA	NA	m	NA	NA
GSM3077497	CON	NA	NA	m	NA	NA
GSM3077500	CON	NA	NA	f	NA	NA
GSM3077505	CON	NA	NA	f	NA	NA
GSM3077508	ALS	0	2.65216290212183	m	71.79	s
GSM3077510	CON	NA	NA	m	NA	NA
GSM3077512	CON	NA	NA	m	NA	NA
GSM3077514	CON	NA	NA	m	NA	NA
GSM3077517	CON	NA	NA	f	NA	NA
GSM3077520	CON	NA	NA	m	NA	NA
GSM3077522	CON	NA	NA	m	NA	NA
GSM3077533	CON	NA	NA	f	NA	NA
GSM3077536	CON	NA	NA	m	NA	NA
GSM3077539	ALS	0	1.52533196440794	f	76.09	s
GSM3077542	ALS	0	2.27896646132785	m	50.63	b
GSM3077544	CON	NA	NA	f	NA	NA
GSM3077551	CON	NA	NA	f	NA	NA
GSM3077556	CON	NA	NA	m	NA	NA
GSM3077559	CON	NA	NA	f	NA	NA
GSM3077561	ALS	0	3.24045859000684	m	70.29	s
GSM3077563	ALS	0	1.23045174537987	m	53.71	s
GSM3077566	ALS	0	4.42552361396304	f	61.71	s
GSM3077568	ALS	0	1.88182067077344	m	67.06	b
GSM3077571	CON	NA	NA	m	NA	NA
GSM3077573	CON	NA	NA	m	NA	NA
GSM3077575	CON	NA	NA	f	NA	NA
GSM3077577	CON	NA	NA	f	NA	NA
GSM3077579	ALS	1	4.7580629705681	f	50.27	s
GSM3077582	ALS	0	2.13443531827515	f	72.19	b
GSM3077589	CON	NA	NA	f	NA	NA
GSM3077591	CON	NA	NA	m	NA	NA
GSM3077594	CON	NA	NA	f	NA	NA
GSM3077597	CON	NA	NA	f	NA	NA
GSM3077599	ALS	0	2.40419575633128	f	57.27	b
GSM3077601	CON	NA	NA	m	NA	NA
GSM3077604	CON	NA	NA	m	NA	NA
GSM3077607	CON	NA	NA	f	NA	NA
GSM3077609	CON	NA	NA	m	NA	NA
GSM3077611	ALS	0	3.05943874058863	m	80.56	s
GSM3077614	CON	NA	NA	m	NA	NA
GSM3077616	CON	NA	NA	m	NA	NA
GSM3077619	CON	NA	NA	f	NA	NA
GSM3077621	CON	NA	NA	f	NA	NA
GSM3077623	ALS	0	2.30134839151266	m	67.93	b
GSM3077625	ALS	0	3.00129363449692	m	58.51	s
GSM3077627	ALS	0	4.00469541409994	m	64.74	b
GSM3077630	CON	NA	NA	f	NA	NA
GSM3077633	CON	NA	NA	f	NA	NA
GSM3077636	CON	NA	NA	f	NA	NA
GSM3077638	CON	NA	NA	f	NA	NA
GSM3077641	ALS	0	3.0129568788501	f	47.87	s
GSM3077643	ALS	0	0.658980150581783	f	65.43	s
GSM3077647	ALS	0	0.933490759753596	f	55.97	s
GSM3077650	ALS	0	2.31963039014374	m	73.82	s
GSM3077652	CON	NA	NA	f	NA	NA
GSM3077655	CON	NA	NA	m	NA	NA
GSM3077658	CON	NA	NA	f	NA	NA
GSM3077660	CON	NA	NA	m	NA	NA
GSM3077663	ALS	0	2.76965776865161	m	51.73	b
GSM3077665	ALS	0	1.85201916495551	f	62.2	b
GSM3077668	CON	NA	NA	f	NA	NA
GSM3077670	CON	NA	NA	m	NA	NA
GSM3077673	CON	NA	NA	f	NA	NA
GSM3077675	CON	NA	NA	f	NA	NA
GSM3077677	CON	NA	NA	m	NA	NA
GSM3077679	ALS	0	2.90232717316906	f	61.7	b
GSM3077682	ALS	0	1.527871321013	m	72.98	b
GSM3077684	ALS	0	2.33620123203286	m	72.21	s
GSM3077689	CON	NA	NA	f	NA	NA
GSM3077692	CON	NA	NA	m	NA	NA
GSM3077694	CON	NA	NA	m	NA	NA
GSM3077696	CON	NA	NA	f	NA	NA
GSM3077698	CON	NA	NA	f	NA	NA
GSM3077701	ALS	0	1.58368240930869	f	55.84	b
GSM3077704	ALS	0	1.26117727583846	f	64.22	s
GSM3077707	ALS	0	4.7705544147844	f	77.02	b
GSM3077710	CON	NA	NA	f	NA	NA
GSM3077712	CON	NA	NA	f	NA	NA
GSM3077714	CON	NA	NA	f	NA	NA
GSM3077716	CON	NA	NA	m	NA	NA
GSM3077719	CON	NA	NA	f	NA	NA
GSM3077721	ALS	0	2.10614647501711	m	63.72	s
GSM3077724	ALS	0	1.26724845995894	m	57.55	b
GSM3077727	CON	NA	NA	f	NA	NA
GSM3077729	CON	NA	NA	f	NA	NA
GSM3077732	CON	NA	NA	m	NA	NA
GSM3077734	CON	NA	NA	m	NA	NA
GSM3077736	CON	NA	NA	m	NA	NA
GSM3077739	CON	NA	NA	m	NA	NA
GSM3077741	ALS	0	1.70366187542778	m	71.95	b
GSM3077748	CON	NA	NA	f	NA	NA
GSM3077750	CON	NA	NA	m	NA	NA
GSM3077753	CON	NA	NA	m	NA	NA
GSM3077757	CON	NA	NA	f	NA	NA
GSM3077760	CON	NA	NA	m	NA	NA
GSM3077767	CON	NA	NA	m	NA	NA
GSM3077770	CON	NA	NA	m	NA	NA
GSM3077773	CON	NA	NA	f	NA	NA
GSM3077776	CON	NA	NA	m	NA	NA
GSM3077778	CON	NA	NA	m	NA	NA
GSM3077780	CON	NA	NA	m	NA	NA
GSM3077787	ALS	0	2.73140999315537	m	50.81	s
GSM3077790	ALS	0	1.74036276522929	f	67.53	b
GSM3077792	ALS	0	1.3015742642026	f	66.4	b
GSM3077794	CON	NA	NA	m	NA	NA
GSM3077796	CON	NA	NA	m	NA	NA
GSM3077799	CON	NA	NA	m	NA	NA
GSM3077801	ALS	1	8.19911704312115	m	69.69	s
GSM3077804	ALS	0	0.414715947980838	m	72.1	s
GSM3077807	ALS	0	3.67711841204655	f	49.93	s
GSM3077810	CON	NA	NA	f	NA	NA
GSM3077813	CON	NA	NA	m	NA	NA
GSM3077816	CON	NA	NA	m	NA	NA
GSM3077818	CON	NA	NA	f	NA	NA
GSM3077820	CON	NA	NA	m	NA	NA
GSM3077822	ALS	0	1.91709103353867	f	65.33	s
GSM3077825	ALS	0	4.67182067077344	m	52.27	s
GSM3077827	ALS	0	3.8084257357974	m	40.49	b
GSM3077830	CON	NA	NA	f	NA	NA
GSM3077833	CON	NA	NA	m	NA	NA
GSM3077836	CON	NA	NA	f	NA	NA
GSM3077838	CON	NA	NA	m	NA	NA
GSM3077841	ALS	0	2.75098562628338	m	66.21	s
GSM3077843	ALS	0	1.90609856262834	f	57.79	b
GSM3077846	CON	NA	NA	m	NA	NA
GSM3077849	CON	NA	NA	m	NA	NA
GSM3077851	CON	NA	NA	f	NA	NA
GSM3077853	CON	NA	NA	f	NA	NA
GSM3077856	CON	NA	NA	m	NA	NA
GSM3077859	CON	NA	NA	f	NA	NA
GSM3077863	CON	NA	NA	m	NA	NA
GSM3077867	CON	NA	NA	f	NA	NA
GSM3077871	CON	NA	NA	f	NA	NA
GSM3077874	CON	NA	NA	m	NA	NA
GSM3077878	CON	NA	NA	m	NA	NA
GSM3077881	CON	NA	NA	f	NA	NA
GSM3077884	CON	NA	NA	f	NA	NA
GSM3077886	CON	NA	NA	m	NA	NA
GSM3077889	CON	NA	NA	m	NA	NA
GSM3077894	CON	NA	NA	m	NA	NA
GSM3077896	CON	NA	NA	m	NA	NA
GSM3077899	CON	NA	NA	m	NA	NA
GSM3077901	CON	NA	NA	f	NA	NA
GSM3077904	CON	NA	NA	m	NA	NA
GSM3077906	CON	NA	NA	f	NA	NA
GSM3077909	CON	NA	NA	m	NA	NA
GSM3077911	CON	NA	NA	m	NA	NA
GSM3077914	CON	NA	NA	f	NA	NA
GSM3077916	ALS	0	4.42154688569473	m	44.92	s
GSM3077919	ALS	0	1.82715947980836	m	67.32	s
GSM3077921	CON	NA	NA	m	NA	NA
GSM3077923	CON	NA	NA	m	NA	NA
GSM3077925	CON	NA	NA	m	NA	NA
GSM3077928	CON	NA	NA	f	NA	NA
GSM3077930	ALS	0	1.11600273785079	m	78.32	s
GSM3077934	ALS	0	2.67898015058179	f	47.41	s
GSM3077936	CON	NA	NA	f	NA	NA
GSM3077939	CON	NA	NA	f	NA	NA
GSM3077942	CON	NA	NA	m	NA	NA
GSM3077944	CON	NA	NA	f	NA	NA
GSM3077947	CON	NA	NA	m	NA	NA
GSM3077950	CON	NA	NA	f	NA	NA
GSM3077952	CON	NA	NA	f	NA	NA
GSM3077954	CON	NA	NA	m	NA	NA
GSM3077957	CON	NA	NA	m	NA	NA
GSM3077963	CON	NA	NA	f	NA	NA
GSM3077966	CON	NA	NA	m	NA	NA
GSM3077969	CON	NA	NA	m	NA	NA
GSM3077971	ALS	0	2.96518822724162	f	60.26	b
GSM3077975	ALS	1	7.08560574948665	m	34.13	s
GSM3077977	ALS	0	2.12828884325803	m	66.37	b
GSM3077979	CON	NA	NA	m	NA	NA
GSM3077982	CON	NA	NA	f	NA	NA
GSM3077984	CON	NA	NA	f	NA	NA
GSM3077986	CON	NA	NA	f	NA	NA
GSM3077989	CON	NA	NA	f	NA	NA
GSM3077991	ALS	0	2.99655030800821	m	63.64	b
GSM3077994	ALS	0	1.41315537303217	f	68.58	b
GSM3077997	CON	NA	NA	m	NA	NA
GSM3077999	CON	NA	NA	f	NA	NA
GSM3078002	CON	NA	NA	m	NA	NA
GSM3078004	CON	NA	NA	m	NA	NA
GSM3078006	CON	NA	NA	m	NA	NA
GSM3078009	ALS	0	6.79130732375086	m	51.9	s
GSM3078011	ALS	0	0.71548254620123	m	53.88	s
GSM3078013	ALS	0	4.32793976728269	m	60.08	b
GSM3078014	CON	NA	NA	m	NA	NA
GSM3078017	CON	NA	NA	m	NA	NA
GSM3078021	CON	NA	NA	m	NA	NA
GSM3078024	CON	NA	NA	m	NA	NA
GSM3078026	CON	NA	NA	m	NA	NA
GSM3078029	CON	NA	NA	m	NA	NA
GSM3078031	CON	NA	NA	m	NA	NA
GSM3078033	CON	NA	NA	m	NA	NA
GSM3078036	ALS	0	1.61559890485968	m	69.01	b
GSM3078038	ALS	0	2.47734428473649	m	68.6	b
GSM3078041	ALS	0	2.87091718001369	f	60.19	b
GSM3078045	CON	NA	NA	m	NA	NA
GSM3078047	CON	NA	NA	f	NA	NA
GSM3078049	CON	NA	NA	m	NA	NA
GSM3078056	CON	NA	NA	f	NA	NA
GSM3078064	CON	NA	NA	f	NA	NA
GSM3078066	CON	NA	NA	f	NA	NA
GSM3078068	ALS	0	2.59571526351814	f	52.06	s
GSM3078071	CON	NA	NA	f	NA	NA
GSM3078077	CON	NA	NA	f	NA	NA
GSM3078079	CON	NA	NA	f	NA	NA
GSM3078082	CON	NA	NA	f	NA	NA
GSM3078084	CON	NA	NA	f	NA	NA
GSM3078087	CON	NA	NA	m	NA	NA
GSM3078090	CON	NA	NA	m	NA	NA
GSM3078095	CON	NA	NA	m	NA	NA
GSM3078097	CON	NA	NA	m	NA	NA
GSM3078099	CON	NA	NA	m	NA	NA
GSM3078101	CON	NA	NA	f	NA	NA
GSM3078103	CON	NA	NA	f	NA	NA
GSM3078105	CON	NA	NA	m	NA	NA
GSM3078111	CON	NA	NA	f	NA	NA
GSM3078113	CON	NA	NA	f	NA	NA
GSM3078116	CON	NA	NA	m	NA	NA
GSM3078118	CON	NA	NA	m	NA	NA
GSM3078121	CON	NA	NA	m	NA	NA
GSM3078123	CON	NA	NA	m	NA	NA
GSM3078126	CON	NA	NA	f	NA	NA
GSM3078128	CON	NA	NA	m	NA	NA
GSM3078137	CON	NA	NA	m	NA	NA
GSM3078139	ALS	0	3.23862422997946	f	64.17	s
GSM3078141	CON	NA	NA	m	NA	NA
GSM3078144	CON	NA	NA	m	NA	NA
GSM3078147	CON	NA	NA	m	NA	NA
GSM3078149	CON	NA	NA	m	NA	NA
GSM3078152	CON	NA	NA	f	NA	NA
GSM3078154	ALS	0	4.3052977412731	m	48.36	s
GSM3078156	CON	NA	NA	m	NA	NA
GSM3078159	CON	NA	NA	m	NA	NA
GSM3078161	CON	NA	NA	f	NA	NA
GSM3078166	ALS	0	2.89533196440794	m	70.72	s
GSM3078169	ALS	0	1.38271731690624	m	66.85	b
GSM3078171	ALS	0	0.888035592060234	m	79.78	s
GSM3078174	ALS	0	2.76518138261464	m	65.87	s
GSM3078176	ALS	0	2.18604380561258	m	76.79	s
GSM3078178	ALS	0	3.25996577686516	m	67.79	b
GSM3078181	ALS	0	1.45766598220398	m	75.35	s
GSM3078188	ALS	0	1.65347707049965	m	42.07	s
GSM3078190	ALS	0	3.79381930184805	f	69.43	s
GSM3078192	ALS	0	0.639425051334712	m	65.8	s
GSM3078195	CON	NA	NA	m	NA	NA
GSM3078198	CON	NA	NA	f	NA	NA
GSM3078200	CON	NA	NA	f	NA	NA
GSM3078201	CON	NA	NA	m	NA	NA
GSM3078210	CON	NA	NA	m	NA	NA
GSM3078212	CON	NA	NA	f	NA	NA
GSM3078216	CON	NA	NA	m	NA	NA
GSM3078218	CON	NA	NA	m	NA	NA
GSM3078221	CON	NA	NA	m	NA	NA
GSM3078225	CON	NA	NA	f	NA	NA
GSM3078227	ALS	0	1.21730321697468	f	70.32	b
GSM3078230	ALS	0	3.29776865160849	m	56.36	b
GSM3078232	ALS	0	1.53877481177277	f	66.85	b
GSM3078234	ALS	0	1.94093771389459	f	56.89	s
GSM3078237	ALS	0	2.98121834360028	m	46.04	s
GSM3078239	CON	NA	NA	m	NA	NA
GSM3078242	ALS	1	4.92828199863108	f	56.98	s
GSM3078244	ALS	0	3.09864476386037	m	44.08	s
GSM3078247	ALS	0	3.06626967830253	f	61.38	b
GSM3078250	ALS	1	4.54110198494182	f	56.45	s
GSM3078252	ALS	0	1.262977412731	m	69.39	s
GSM3078255	ALS	0	2.44306639288158	f	57.88	s
GSM3078258	ALS	0	2.21369609856262	m	72.39	s
GSM3078261	CON	NA	NA	m	NA	NA
GSM3078263	CON	NA	NA	m	NA	NA
GSM3078266	CON	NA	NA	f	NA	NA
GSM3078268	CON	NA	NA	f	NA	NA
GSM3078271	CON	NA	NA	m	NA	NA
GSM3078279	CON	NA	NA	f	NA	NA
GSM3078281	CON	NA	NA	f	NA	NA
GSM3078285	CON	NA	NA	m	NA	NA
GSM3078287	CON	NA	NA	f	NA	NA
GSM3078290	CON	NA	NA	f	NA	NA
GSM3078292	CON	NA	NA	m	NA	NA
GSM3078294	CON	NA	NA	f	NA	NA
GSM3078297	CON	NA	NA	f	NA	NA
GSM3078299	CON	NA	NA	m	NA	NA
GSM3078304	ALS	0	2.65368925393567	f	65.36	s
GSM3078306	CON	NA	NA	m	NA	NA
GSM3078314	CON	NA	NA	f	NA	NA
GSM3078316	CON	NA	NA	f	NA	NA
GSM3078326	CON	NA	NA	f	NA	NA
GSM3078329	CON	NA	NA	m	NA	NA
GSM3078331	CON	NA	NA	f	NA	NA
GSM3078335	ALS	0	1.23330595482546	f	53.74	s
GSM3078342	ALS	1	3.56524298425735	m	36.38	b
GSM3078345	CON	NA	NA	m	NA	NA
GSM3078348	CON	NA	NA	f	NA	NA
GSM3078351	CON	NA	NA	m	NA	NA
GSM3078353	CON	NA	NA	m	NA	NA
GSM3078355	CON	NA	NA	f	NA	NA
GSM3078357	CON	NA	NA	m	NA	NA
GSM3078360	ALS	0	8.42655030800821	m	62.21	s
GSM3078362	CON	NA	NA	m	NA	NA
GSM3078364	CON	NA	NA	f	NA	NA
GSM3078366	CON	NA	NA	f	NA	NA
GSM3078368	CON	NA	NA	m	NA	NA
GSM3078370	CON	NA	NA	m	NA	NA
GSM3078372	CON	NA	NA	m	NA	NA
GSM3078374	CON	NA	NA	f	NA	NA
GSM3078378	CON	NA	NA	m	NA	NA
GSM3078380	CON	NA	NA	f	NA	NA
GSM3078383	CON	NA	NA	m	NA	NA
GSM3078385	CON	NA	NA	m	NA	NA
GSM3078387	ALS	0	2.3690212183436	m	31.26	s
GSM3078390	ALS	1	7.4193839835729	m	51.48	b
GSM3078399	CON	NA	NA	f	NA	NA
GSM3078407	CON	NA	NA	m	NA	NA
GSM3078417	CON	NA	NA	m	NA	NA
GSM3078419	CON	NA	NA	f	NA	NA
GSM3078422	CON	NA	NA	f	NA	NA
GSM3078425	ALS	0	4.66584531143052	m	59.2	s
GSM3078429	CON	NA	NA	m	NA	NA
GSM3078432	CON	NA	NA	m	NA	NA
GSM3078439	CON	NA	NA	f	NA	NA
GSM3078441	CON	NA	NA	f	NA	NA
GSM3078444	ALS	0	1.99847364818618	m	56.43	b
GSM3078447	CON	NA	NA	m	NA	NA
GSM3078457	CON	NA	NA	m	NA	NA
GSM3078459	CON	NA	NA	m	NA	NA
GSM3078461	CON	NA	NA	m	NA	NA
GSM3078468	CON	NA	NA	f	NA	NA
GSM3078471	CON	NA	NA	m	NA	NA
GSM3078473	CON	NA	NA	m	NA	NA
GSM3078476	CON	NA	NA	m	NA	NA
GSM3078478	CON	NA	NA	f	NA	NA
GSM3078481	CON	NA	NA	m	NA	NA
GSM3078483	CON	NA	NA	m	NA	NA
GSM3078485	CON	NA	NA	f	NA	NA
GSM3078487	CON	NA	NA	m	NA	NA
GSM3078489	CON	NA	NA	m	NA	NA
GSM3078491	CON	NA	NA	f	NA	NA
GSM3078494	CON	NA	NA	m	NA	NA
GSM3078495	ALS	0	6.30043121149897	m	48.87	s
GSM3078497	ALS	0	5.23232032854209	m	56.78	s
GSM3078499	ALS	0	1.87319644079398	m	71.66	b
GSM3078502	ALS	0	0.71753593429159	f	74.88	b
GSM3078503	ALS	0	1.4662765229295	m	73.57	s
GSM3078505	ALS	0	4.13505133470225	m	71.29	s
GSM3078507	ALS	0	0.555619438740585	m	61.84	b
GSM3078510	ALS	0	7.09247775496236	f	74.49	s
