# Supplementary material for: Developing a novel immune infiltration-associated mitophagy prediction model for amyotrophic lateral sclerosis using bioinformatics strategies
Source: Front Immunol. 2024 Mar 27;15:1360527. doi: 10.3389/fimmu.2024.1360527 (PMC11005030; doi:10.3389/fimmu.2024.1360527)
Supplement: Supplementary file 9 [file Table_8.xlsx]

## Sheet: GSE112680_group
GSM	group	status	time	Sex	site	Age
GSM3079740	ALS	1	4.89427	m	s	59.27
GSM3079742	ALS	0	1.4728	f	s	69.84
GSM3079744	CON	NA	NA	f	NA	NA
GSM3079749	ALS	0	4.41696	m	s	45.62
GSM3079751	ALS	1	3.7368	m	s	70.73
GSM3079756	ALS	0	1.88223	m	s	58.46
GSM3079758	ALS	0	2.20958	m	b	53.21
GSM3079760	CON	NA	NA	f	NA	NA
GSM3079763	ALS	0	2.95633	m	b	68.8
GSM3079765	ALS	0	3.88765	m	s	43.74
GSM3079770	ALS	0	1.68902	f	b	63.94
GSM3079772	ALS	1	2.92826	m	s	35.21
GSM3079776	ALS	0	2.77923	f	b	67.14
GSM3079779	ALS	0	2.96018	m	s	70.97
GSM3079783	ALS	0	2.86318	f	s	65.49
GSM3079785	ALS	0	6.14366	f	s	60.92
GSM3079787	CON	NA	NA	f	NA	NA
GSM3079789	ALS	0	2.69447	f	s	64.58
GSM3079794	ALS	0	1.84127	m	b	71.9
GSM3079796	CON	NA	NA	f	NA	NA
GSM3079801	ALS	0	2.08487	f	b	55.41
GSM3079803	ALS	1	3.88478	f	s	50.53
GSM3079807	ALS	1	5.20199	m	s	44.49
GSM3079812	ALS	0	0.691615	f	b	46.55
GSM3079819	CON	NA	NA	f	NA	NA
GSM3079823	ALS	0	0.661855	f	s	57.23
GSM3079824	ALS	0	1.82641	m	b	70.42
GSM3079827	ALS	0	0.930041	f	b	74.61
GSM3079829	ALS	1	7.53268	m	s	71.75
GSM3079831	CON	NA	NA	f	NA	NA
GSM3079832	ALS	0	3.36104	f	b	62.32
GSM3079834	ALS	0	2.41411	m	s	59.59
GSM3079837	ALS	0	3.33537	f	s	55.23
GSM3079838	ALS	0	1.30747	f	b	70.98
GSM3079840	CON	NA	NA	m	NA	NA
GSM3079841	ALS	0	1.26097	m	b	83.93
GSM3079843	ALS	0	1.39516	f	b	55.47
GSM3079849	ALS	0	1.38182	f	b	71.56
GSM3079851	ALS	0	1.47421	m	s	63.38
GSM3079853	CON	NA	NA	m	NA	NA
GSM3079857	ALS	0	3.90376	m	s	72.6
GSM3079859	ALS	0	1.34457	m	b	82.19
GSM3079863	ALS	0	1.04858	m	s	64.23
GSM3079864	ALS	1	3.00559	f	s	86.44
GSM3079865	CON	NA	NA	m	NA	NA
GSM3079867	ALS	0	2.19786	m	s	41.72
GSM3079868	ALS	0	1.26886	f	s	72.79
GSM3079870	ALS	0	5.83565	m	b	69.51
GSM3079871	ALS	1	3.00678	m	s	33.1
GSM3079872	CON	NA	NA	m	NA	NA
GSM3079873	CON	NA	NA	m	NA	NA
GSM3079875	ALS	0	4.0908	f	s	42.94
GSM3079876	ALS	0	1.6971	f	s	54.73
GSM3079877	ALS	0	1.42426	f	s	77.56
GSM3079878	CON	NA	NA	m	NA	NA
GSM3079879	CON	NA	NA	m	NA	NA
GSM3079880	CON	NA	NA	m	NA	NA
GSM3079881	ALS	1	3.15918	m	s	26.04
GSM3079882	CON	NA	NA	m	NA	NA
GSM3079883	CON	NA	NA	f	NA	NA
GSM3079885	ALS	0	1.25461	m	b	72.41
GSM3079886	CON	NA	NA	f	NA	NA
GSM3079888	CON	NA	NA	f	NA	NA
GSM3079890	ALS	0	2.12473	m	s	79.57
GSM3079891	ALS	0	2.35923	m	s	48.97
GSM3079892	CON	NA	NA	m	NA	NA
GSM3079894	CON	NA	NA	m	NA	NA
GSM3079896	ALS	0	13.5826	f	s	47.57
GSM3079897	ALS	0	1.81564	m	s	76.35
GSM3079898	CON	NA	NA	m	NA	NA
GSM3079900	CON	NA	NA	f	NA	NA
GSM3079902	ALS	1	3.08902	m	s	42.54
GSM3079903	CON	NA	NA	f	NA	NA
GSM3079905	CON	NA	NA	f	NA	NA
GSM3079907	ALS	1	4.37129	m	s	58.55
GSM3079908	ALS	1	3.4178	m	s	61.19
GSM3079909	CON	NA	NA	m	NA	NA
GSM3079911	CON	NA	NA	f	NA	NA
GSM3079913	ALS	0	2.00437	m	s	82.42
GSM3079914	ALS	0	0.502437	f	b	81.54
GSM3079915	CON	NA	NA	f	NA	NA
GSM3079917	CON	NA	NA	f	NA	NA
GSM3079919	ALS	1	4.34155	m	s	39.59
GSM3079920	ALS	0	0.402635	f	s	68.75
GSM3079921	CON	NA	NA	f	NA	NA
GSM3079923	CON	NA	NA	m	NA	NA
GSM3079925	ALS	1	4.0007	m	s	48.18
GSM3079926	ALS	0	11.0906	f	b	58.24
GSM3079927	CON	NA	NA	m	NA	NA
GSM3079929	CON	NA	NA	m	NA	NA
GSM3079930	ALS	0	3.34557	m	s	60.92
GSM3079931	ALS	0	2.27506	m	s	47.74
GSM3079932	CON	NA	NA	f	NA	NA
GSM3079934	CON	NA	NA	m	NA	NA
GSM3079936	ALS	1	3.8314	m	s	23.12
GSM3079937	ALS	0	1.94762	f	s	60.73
GSM3079938	CON	NA	NA	f	NA	NA
GSM3079941	CON	NA	NA	m	NA	NA
GSM3079942	CON	NA	NA	m	NA	NA
GSM3079944	ALS	0	1.52613	f	s	80.53
GSM3079945	ALS	0	2.02338	m	s	65.44
GSM3079946	CON	NA	NA	m	NA	NA
GSM3079947	CON	NA	NA	f	NA	NA
GSM3079948	CON	NA	NA	f	NA	NA
GSM3079949	CON	NA	NA	m	NA	NA
GSM3079950	ALS	0	4.07916	m	s	51.94
GSM3079951	CON	NA	NA	f	NA	NA
GSM3079952	CON	NA	NA	m	NA	NA
GSM3079953	ALS	0	2.1585	f	b	66.63
GSM3079954	ALS	0	1.72918	m	b	67.47
GSM3079955	CON	NA	NA	m	NA	NA
GSM3079957	ALS	1	5.50128	m	s	54.83
GSM3079958	ALS	0	0.923963	f	b	70.69
GSM3079959	CON	NA	NA	f	NA	NA
GSM3079960	ALS	0	2.17233	m	s	81.02
GSM3079961	ALS	0	0.935572	f	b	79.33
GSM3079962	CON	NA	NA	m	NA	NA
GSM3079964	ALS	0	4.27966	m	s	64.81
GSM3079965	ALS	0	1.70939	f	b	63.78
GSM3079966	CON	NA	NA	m	NA	NA
GSM3079967	ALS	0	3.20685	m	s	45.39
GSM3079968	ALS	0	1.44716	f	b	71.7
GSM3079969	CON	NA	NA	f	NA	NA
GSM3079971	ALS	0	1.1689	f	s	61.84
GSM3079972	ALS	1	2.67792	m	s	45.96
GSM3079973	CON	NA	NA	f	NA	NA
GSM3079974	ALS	0	3.15185	f	s	68.15
GSM3079975	ALS	0	0.966756	m	s	67.37
GSM3079976	CON	0	NA	f	NA	NA
GSM3079978	ALS	0	2.19262	m	s	81.78
GSM3079979	ALS	1	3.4201	f	b	60.84
GSM3079980	CON	NA	NA	m	NA	NA
GSM3079981	ALS	1	3.31832	f	b	39.54
GSM3079982	ALS	1	3.3858	m	s	64.94
GSM3079983	CON	NA	NA	f	NA	NA
GSM3079985	ALS	0	0.744969	m	s	55.6
GSM3079986	ALS	0	1.20862	m	s	75.61
GSM3079987	CON	NA	NA	f	NA	NA
GSM3079988	ALS	0	0.947536	m	s	70.65
GSM3079989	ALS	0	2.20005	m	s	59.93
GSM3079990	CON	NA	NA	m	NA	NA
GSM3079992	ALS	0	1.14281	f	s	39.35
GSM3079993	ALS	0	2.6953	m	s	73.97
GSM3079994	CON	NA	NA	f	NA	NA
GSM3079995	ALS	0	1.63525	f	b	60.9
GSM3079996	ALS	0	2.2408	m	s	68.79
GSM3079997	CON	NA	NA	f	NA	NA
GSM3079999	ALS	1	3.36001	m	s	37.82
GSM3080000	ALS	0	2.46535	f	b	80.33
GSM3080001	CON	NA	NA	f	NA	NA
GSM3080002	ALS	0	4.07432	m	s	58.22
GSM3080003	ALS	0	2.6861	f	s	49.01
GSM3080004	CON	NA	NA	m	NA	NA
GSM3080006	ALS	0	1.43984	f	s	70.99
GSM3080007	CON	NA	NA	m	NA	NA
GSM3080008	ALS	0	1.97628	m	s	59.65
GSM3080009	ALS	0	2.23224	f	b	68.7
GSM3080010	CON	NA	NA	f	NA	NA
GSM3080012	ALS	0	2.98962	m	s	74.56
GSM3080013	ALS	0	2.07044	m	s	66.28
GSM3080014	CON	NA	NA	m	NA	NA
GSM3080015	ALS	0	2.34437	f	b	66.08
GSM3080016	CON	NA	NA	f	NA	NA
GSM3080017	CON	NA	NA	m	NA	NA
GSM3080019	ALS	0	4.86758	f	b	70.27
GSM3080020	ALS	1	2.76112	m	s	55.41
GSM3080021	CON	NA	NA	f	NA	NA
GSM3080022	ALS	0	1.32958	f	b	66.09
GSM3080023	ALS	1	2.3388	m	s	69.82
GSM3080024	CON	NA	NA	m	NA	NA
GSM3080025	CON	NA	NA	m	NA	NA
GSM3080026	CON	NA	NA	m	NA	NA
GSM3080027	ALS	1	3.50218	f	s	66.71
GSM3080028	ALS	1	2.13988	f	b	61.83
GSM3080029	ALS	0	1.47331	m	s	61.5
GSM3080030	CON	NA	NA	m	NA	NA
GSM3080031	CON	NA	NA	f	NA	NA
GSM3080032	CON	NA	NA	m	NA	NA
GSM3080033	CON	NA	NA	m	NA	NA
GSM3080034	ALS	0	1.3489	m	b	68.25
GSM3080035	CON	1	NA	f	NA	NA
GSM3080036	CON	NA	NA	m	NA	NA
GSM3080038	ALS	0	3.21491	m	s	61.82
GSM3080039	ALS	0	2.43554	f	b	67.47
GSM3080041	ALS	1	4.34439	f	s	54.44
GSM3080043	ALS	0	3.48624	m	s	60.01
GSM3080044	ALS	0	0.892327	f	s	51.71
GSM3080045	CON	NA	NA	m	NA	NA
GSM3080047	ALS	0	1.55366	m	s	60.1
GSM3080050	ALS	0	3.00808	m	s	61.2
GSM3080052	CON	NA	NA	m	NA	NA
GSM3080054	ALS	0	4.56536	m	b	51.41
GSM3080056	ALS	0	2.62191	f	b	71.99
GSM3080057	ALS	0	3.38446	f	b	61.3
GSM3080058	CON	NA	NA	f	NA	NA
GSM3080059	ALS	0	3.81999	f	s	67
GSM3080060	ALS	0	5.42545	f	s	64.22
GSM3080061	ALS	0	2.86939	f	b	66.62
GSM3080062	CON	NA	NA	m	NA	NA
GSM3080064	ALS	0	1.23769	m	b	73.93
GSM3080065	ALS	0	1.4864	f	s	60.17
GSM3080067	ALS	0	5.51765	m	s	66.11
GSM3080069	ALS	0	3.92241	m	s	43.76
GSM3080070	ALS	0	2.28514	f	b	50.81
GSM3080071	CON	NA	NA	m	NA	NA
GSM3080072	ALS	0	1.56633	m	s	58.19
GSM3080074	ALS	0	1.8216	m	b	64.24
GSM3080075	ALS	0	3.00621	m	s	82.13
GSM3080077	ALS	0	2.40414	m	b	40.55
GSM3080078	CON	NA	NA	m	NA	NA
GSM3080080	ALS	0	0.875914	m	b	64.89
GSM3080081	CON	NA	NA	m	NA	NA
GSM3080082	CON	NA	NA	f	NA	NA
GSM3080084	ALS	1	3.57329	m	s	43.63
GSM3080085	CON	NA	NA	m	NA	NA
GSM3080086	ALS	0	1.59156	m	b	52.93
GSM3080087	ALS	1	1.83949	m	s	58.5
GSM3080088	CON	NA	NA	m	NA	NA
GSM3080089	CON	NA	NA	m	NA	NA
GSM3080090	CON	NA	NA	f	NA	NA
GSM3080091	CON	NA	NA	m	NA	NA
GSM3080092	CON	NA	NA	f	NA	NA
GSM3080093	ALS	0	1.11467	m	s	71.86
GSM3080094	CON	NA	NA	f	NA	NA
GSM3080095	CON	NA	NA	m	NA	NA
GSM3080096	CON	NA	NA	m	NA	NA
GSM3080097	CON	NA	NA	m	NA	NA
GSM3080098	ALS	0	3.22353	m	s	61.22
GSM3080099	ALS	0	5.13071	f	b	72.23
GSM3080100	CON	NA	NA	f	NA	NA
GSM3080102	ALS	0	3.81079	m	s	64.63
GSM3080103	ALS	1	3.17458	m	s	53.54
GSM3080104	CON	NA	NA	f	NA	NA
GSM3080105	ALS	0	3.28039	m	s	64.35
GSM3080106	CON	NA	NA	m	NA	NA
GSM3080108	ALS	0	2.20623	f	s	66.7
GSM3080109	ALS	0	2.33266	f	b	77.18
GSM3080110	CON	NA	NA	m	NA	NA
GSM3080111	ALS	0	2.29268	f	s	46.4
GSM3080112	CON	NA	NA	f	NA	NA
GSM3080113	ALS	0	2.28093	m	s	73.96
GSM3080115	ALS	0	2.35897	f	b	66.55
GSM3080116	CON	1	NA	f	NA	NA
GSM3080117	CON	NA	NA	m	NA	NA
GSM3080119	ALS	0	3.87166	m	s	62.91
GSM3080120	ALS	1	4.38774	m	s	60.91
GSM3080121	CON	NA	NA	m	NA	NA
GSM3080122	ALS	0	1.63633	m	b	78.12
GSM3080123	CON	NA	NA	f	NA	NA
GSM3080124	ALS	0	2.35444	m	b	54.56
GSM3080125	ALS	1	2.75674	m	s	33.81
GSM3080126	CON	NA	NA	f	NA	NA
GSM3080127	ALS	0	2.26375	m	s	73.06
GSM3080128	CON	NA	NA	m	NA	NA
GSM3080130	ALS	0	2.14852	f	s	50.41
GSM3080131	CON	NA	NA	m	NA	NA
GSM3080132	CON	NA	NA	m	NA	NA
GSM3080134	ALS	0	1.36877	m	s	60.43
GSM3080135	ALS	0	3.06657	f	b	63.34
GSM3080136	CON	NA	NA	m	NA	NA
GSM3080137	CON	NA	NA	m	NA	NA
GSM3080139	ALS	0	1.7914	m	s	65.16
GSM3080140	CON	NA	NA	f	NA	NA
GSM3080141	ALS	0	0.548337	m	s	74.08
GSM3080142	CON	NA	NA	m	NA	NA
GSM3080144	ALS	0	2.5465	f	b	49.96
GSM3080145	CON	NA	NA	f	NA	NA
GSM3080146	CON	NA	NA	m	NA	NA
GSM3080148	ALS	0	2.62823	m	b	58.56
GSM3080149	ALS	0	1.79905	m	s	50.19
GSM3080150	CON	NA	NA	f	NA	NA
GSM3080151	CON	NA	NA	m	NA	NA
GSM3080152	CON	NA	NA	m	NA	NA
GSM3080153	ALS	0	1.45966	f	b	59.63
GSM3080154	CON	NA	NA	f	NA	NA
GSM3080155	CON	NA	NA	m	NA	NA
GSM3080156	CON	NA	NA	m	NA	NA
GSM3080157	CON	NA	NA	m	NA	NA
GSM3080158	CON	NA	NA	f	NA	NA
GSM3080159	CON	NA	NA	m	NA	NA
GSM3080160	ALS	0	1.40478	f	b	77.01
GSM3080161	CON	NA	NA	f	NA	NA
GSM3080162	CON	NA	NA	m	NA	NA
GSM3080163	CON	NA	NA	f	NA	NA
GSM3080164	CON	NA	NA	f	NA	NA
GSM3080165	CON	NA	NA	m	NA	NA
GSM3080166	CON	NA	NA	m	NA	NA
GSM3080167	CON	NA	NA	f	NA	NA
GSM3080168	ALS	0	3.0551	f	s	70.5
GSM3080169	CON	NA	NA	m	NA	NA
GSM3080170	CON	NA	NA	m	NA	NA
GSM3080171	CON	NA	NA	m	NA	NA
GSM3080172	CON	NA	NA	m	NA	NA
GSM3080173	CON	NA	NA	f	NA	NA
GSM3080174	CON	NA	NA	m	NA	NA
GSM3080175	CON	NA	NA	f	NA	NA
GSM3080176	CON	NA	NA	m	NA	NA
GSM3080177	CON	NA	NA	f	NA	NA
GSM3080178	CON	NA	NA	m	NA	NA
GSM3080179	CON	NA	NA	m	NA	NA
GSM3080180	ALS	0	1.42926	m	s	74.85
